# Supplementary material for: Recognition of nonself is necessary to activate Drosophila’s immune response against an insect parasite
Source: BMC Biol. 2024 Apr 22;22:89. doi: 10.1186/s12915-024-01886-1 (PMC11034056; doi:10.1186/s12915-024-01886-1)
Supplement: Supplementary file 3 — Additional file 3: Table S1 Quality and read mapping metrics for the 12 hemocyte and 12 fat body samples. Table (.xlsx) [file 12915_2024_1886_MOESM3_ESM.xlsx]

## Sheet: all_metrics
Tissue	Treatment	Library_name	Sample_name	Merged	Fastq file size	% of reads unmapped: too short	Number of input reads	Uniquely mapped reads %	% of reads mapped to too many loci	% of reads mapped to multiple loci	% of reads unmapped: too many mismatches	% of reads unmapped: other	% of reads unmapped: too short	Exonic	intergenic	intronic	overlapping exon	SSP estimation (fwd/rev)	Number of splices: Annotated (sjdb)	Number of splices: AT/AC	Number of splices: GC/AG	Number of splices: GT/AG	Number of splices: Non-canonical	Number of splices: Total
Hemocytes	Unchallenged	SLX-17432.DNAA001.H5J25BBXY	oil_1	Hemocytes_Unchallenged_oil_1	337M	0	8967167	0.9284	0.0635	0	0	0.0026	0.0055	7,952,055 (98.27%)	15,245 (0.19%)	124,792 (1.54%)	102,086 (1.26%)	0.04 / 0.96	554750	2401	4632	559800	1015	567848
Hemocytes	Oil	SLX-17432.DNAA002.H5J25BBXY	oil_2	Hemocytes_Oil_oil_2	515M	0	15283078	0.9344	0.0594	0	0	0.0019	0.0044	13,687,440 (98.04%)	31,542 (0.23%)	242,790 (1.74%)	203,600 (1.46%)	0.03 / 0.97	1027390	2988	10647	1031160	1485	1046280
Hemocytes	Wasp homogenate	SLX-17432.DNAA003.H5J25BBXY	oil_3	Hemocytes_Wasp homogenate_oil_3	493M	0	14792877	0.9106	0.0835	0	0	0.0022	0.0037	12,783,819 (97.3%)	39,236 (0.3%)	315,148 (2.4%)	189,070 (1.44%)	0.02 / 0.98	956917	738	5342	996811	2076	1004967
Fat Body	Wasp homogenate	SLX-17432.DNAA004.H5J25BBXY	oil_4	Fat Body_Wasp homogenate_oil_4	599M	0	18120189	0.911	0.0831	0	0	0.0016	0.0042	15,831,901 (98.3%)	34,033 (0.21%)	239,691 (1.49%)	179,672 (1.12%)	0.02 / 0.98	1021173	1278	10456	1044046	1880	1057660
Hemocytes	Unchallenged	SLX-17432.DNAA005.H5J25BBXY	oil_5	Hemocytes_Unchallenged_oil_5	363M	0	10749924	0.9146	0.077	0	0	0.0024	0.006	9,352,574 (97.36%)	26,387 (0.27%)	227,553 (2.37%)	131,609 (1.37%)	0.03 / 0.97	723157	3937	21521	717653	1101	744212
Hemocytes	Oil	SLX-17432.DNAA006.H5J25BBXY	oil_6	Hemocytes_Oil_oil_6	498M	0	14993158	0.8838	0.1069	0	0	0.0033	0.006	12,411,398 (97.17%)	48,754 (0.38%)	312,546 (2.45%)	161,768 (1.27%)	0.03 / 0.97	838376	3071	6551	868167	1738	879527
Hemocytes	Wasp homogenate	SLX-17432.DNAA007.H5J25BBXY	oil_7	Hemocytes_Wasp homogenate_oil_7	476M	0	14358519	0.905	0.0807	0	0	0.0107	0.0037	12,114,337 (95.45%)	38,544 (0.3%)	538,344 (4.24%)	174,052 (1.37%)	0.02 / 0.98	1114051	217	5483	1127337	1803	1134840
Fat Body	Unchallenged	SLX-17432.DNAA008.H5J25BBXY	oil_8	Fat Body_Unchallenged_oil_8	165M	0	4865589	0.9428	0.0526	0	0	0.0013	0.0033	4,401,114 (98.67%)	5,665 (0.13%)	53,543 (1.2%)	55,191 (1.24%)	0.03 / 0.97	316375	87	3559	313054	751	317451
Fat Body	Oil	SLX-17432.DNAA009.H5J25BBXY	oil_9	Fat Body_Oil_oil_9	298M	0	8902855	0.9428	0.0524	0	0	0.0013	0.0035	8,029,995 (98.76%)	10,598 (0.13%)	90,318 (1.11%)	88,903 (1.09%)	0.03 / 0.97	515990	176	4947	519359	859	525341
Hemocytes	Unchallenged	SLX-17432.DNAA010.H5J25BBXY	oil_10	Hemocytes_Unchallenged_oil_10	837M	0	25510522	0.9163	0.0745	0	0	0.0021	0.0071	22,036,188 (96.87%)	47,833 (0.21%)	664,674 (2.92%)	289,068 (1.27%)	0.03 / 0.97	1822553	3111	12305	1840287	2179	1857882
Hemocytes	Oil	SLX-17432.DNAA011.H5J25BBXY	oil_11	Hemocytes_Oil_oil_11	820M	0	24361055	0.9303	0.0604	0	0	0.0036	0.0058	21,677,373 (97.83%)	45,509 (0.21%)	435,881 (1.97%)	304,626 (1.37%)	0.03 / 0.97	1632391	4134	11956	1645947	2416	1664453
Hemocytes	Wasp homogenate	SLX-17432.DNAA012.H5J25BBXY	oil_12	Hemocytes_Wasp homogenate_oil_12	341M	0	10294638	0.8977	0.097	0	0	0.0013	0.004	8,730,784 (96.75%)	28,630 (0.32%)	264,502 (2.93%)	123,565 (1.37%)	0.02 / 0.98	674915	157	3981	721238	1399	726775
Hemocytes	Unchallenged	SLX-17432.DNAA013.H5J25BBXY	oil_13	Hemocytes_Unchallenged_oil_13	127M	0	5522718	0.4824	0.4449	0	0	0.0648	0.0079	2,520,358 (96.44%)	18,563 (0.71%)	74,474 (2.85%)	30,339 (1.16%)	0.03 / 0.97	170096	2817	6506	166513	1562	177398
Hemocytes	Oil	SLX-17432.DNAA014.H5J25BBXY	oil_14	Hemocytes_Oil_oil_14	372M	0	11267167	0.9079	0.0793	0	0	0.002	0.0108	9,679,413 (96.85%)	24,441 (0.24%)	290,086 (2.9%)	124,251 (1.24%)	0.03 / 0.97	779360	177	5302	860666	1371	867516
Hemocytes	Wasp homogenate	SLX-17432.DNAA015.H5J25BBXY	oil_15	Hemocytes_Wasp homogenate_oil_15	274M	0	8314334	0.9051	0.0807	0	0	0.0096	0.0045	7,122,208 (97.02%)	21,290 (0.29%)	197,698 (2.69%)	95,079 (1.3%)	0.03 / 0.97	580996	616	3107	632342	1190	637255
Fat Body	Unchallenged	SLX-17432.DNAA016.H5J25BBXY	oil_16	Fat Body_Unchallenged_oil_16	370M	0	10371581	0.8946	0.0901	0	0	0.0055	0.0098	8,761,572 (97.23%)	22,364 (0.25%)	226,965 (2.52%)	98,265 (1.09%)	0.02 / 0.98	663625	763	5924	743822	1633	752142
Fat Body	Unchallenged	SLX-17432.DNAA018.H5J25BBXY	oil_17	Fat Body_Unchallenged_oil_17	135M	0	4157199	0.8653	0.1217	0	0	0.008	0.005	3,288,236 (97.83%)	7,396 (0.22%)	65,599 (1.95%)	32,246 (0.96%)	0.05 / 0.95	203738	38	1648	231324	525	233535
Fat Body	Oil	SLX-17432.DNAA019.H5J25BBXY	oil_18	Fat Body_Oil_oil_18	283M	0	8128144	0.874	0.1152	0	0	0.0054	0.0054	6,583,362 (97.73%)	16,713 (0.25%)	135,865 (2.02%)	65,691 (0.98%)	0.04 / 0.96	414907	91	3597	463929	918	468535
Fat Body	Oil	SLX-17432.DNAA020.H5J25BBXY	oil_19	Fat Body_Oil_oil_19	515M	0	16019028	0.8854	0.1065	0	0	0.0023	0.0058	12,991,805 (97.9%)	29,313 (0.22%)	249,886 (1.88%)	131,196 (0.99%)	0.05 / 0.95	787857	170	7062	888380	1743	897355
Fat Body	Wasp homogenate	SLX-17432.DNAA021.H5J25BBXY	oil_20	Fat Body_Wasp homogenate_oil_20	288M	0	8933109	0.8829	0.1082	0	0	0.0031	0.0058	7,356,720 (97.86%)	16,049 (0.21%)	144,911 (1.93%)	70,967 (0.94%)	0.04 / 0.96	444509	91	3744	489811	1217	494863
Fat Body	Wasp homogenate	SLX-17432.DNAA022.H5J25BBXY	oil_21	Fat Body_Wasp homogenate_oil_21	439M	0	13722045	0.8789	0.1109	0	0	0.0057	0.0045	11,252,347 (97.79%)	25,485 (0.22%)	228,507 (1.99%)	105,854 (0.92%)	0.04 / 0.96	677626	135	5858	760851	1637	768481
Fat Body	Unchallenged	SLX-17432.DNAA023.H5J25BBXY	oil_22	Fat Body_Unchallenged_oil_22	550M	0	17268801	0.8731	0.1169	0	0	0.0055	0.0045	13,806,014 (98.1%)	34,139 (0.24%)	233,163 (1.66%)	138,449 (0.98%)	0.05 / 0.95	790871	329	6804	858400	1931	867464
Fat Body	Oil	SLX-17432.DNAA025.H5J25BBXY	oil_23	Fat Body_Oil_oil_23	502M	0	15672609	0.8723	0.1211	0	0	0.001	0.0056	12,722,746 (98.19%)	27,085 (0.21%)	207,644 (1.6%)	125,253 (0.97%)	0.04 / 0.96	755714	227	7016	828691	1791	837725
Fat Body	Wasp homogenate	SLX-17432.DNAA027.H5J25BBXY	oil_24	Fat Body_Wasp homogenate_oil_24	628M	0	19603166	0.8825	0.1108	0	0	0.0009	0.0058	15,962,793 (98.27%)	34,746 (0.21%)	246,316 (1.52%)	154,869 (0.95%)	0.05 / 0.95	898467	584	7614	962459	2181	972838
