# Supplementary material for: Recognition of nonself is necessary to activate Drosophila’s immune response against an insect parasite
Source: BMC Biol. 2024 Apr 22;22:89. doi: 10.1186/s12915-024-01886-1 (PMC11034056; doi:10.1186/s12915-024-01886-1)
Supplement: Supplementary file 4 — Additional file 4: Table S2 Gene Ontology (GO) terms, KEGG/Reactome pathways and Interpro protein that were significantly enriched in the fat body genes upregulated in wasp homogenate compared to unchallenged homogenate. Table (.csv) [file 12915_2024_1886_MOESM4_ESM.csv]

Enrichment.Database	Ontology	Term	P-value	Enriched.Genes	ID
Gene Ontology	Biological process	proteolysis	0.000737914	FBgn0031471,FBgn0037396,FBgn0038299,FBgn0039798,FBgn0050091,FBgn0053460,FBgn0053461,FBgn0053462,FBgn0085465,FBgn0260474,FBgn0262587,FBgn0262588	GO:0006508
Gene Ontology	Cellular component	extracellular region	6.29E-05	FBgn0014141,FBgn0030880,FBgn0031471,FBgn0033814,FBgn0037396,FBgn0038299,FBgn0039798,FBgn0041182,FBgn0041183,FBgn0044812,FBgn0053462	GO:0005576
Gene Ontology	Cellular component	extracellular space	3.60E-04	FBgn0030880,FBgn0031471,FBgn0033814,FBgn0037396,FBgn0038299,FBgn0039798,FBgn0041182,FBgn0041183,FBgn0044812	GO:0005615
Gene Ontology	Molecular Function	serine-type endopeptidase activity	6.58E-07	FBgn0031471,FBgn0039798,FBgn0050091,FBgn0053460,FBgn0053461,FBgn0053462,FBgn0085465,FBgn0260474,FBgn0262587,FBgn0262588	GO:0004252
Gene Ontology	Molecular Function	serine-type peptidase activity	1.3002E-06	FBgn0031471,FBgn0039798,FBgn0050091,FBgn0053460,FBgn0053461,FBgn0053462,FBgn0085465,FBgn0260474,FBgn0262587,FBgn0262588	GO:0008236
Gene Ontology	Molecular Function	endopeptidase activity	1.59306E-06	FBgn0031471,FBgn0037396,FBgn0039798,FBgn0050091,FBgn0053460,FBgn0053461,FBgn0053462,FBgn0085465,FBgn0260474,FBgn0262587,FBgn0262588	GO:0004175
Gene Ontology	Molecular Function	serine hydrolase activity	7.97796E-06	FBgn0031471,FBgn0039798,FBgn0050091,FBgn0053460,FBgn0053461,FBgn0053462,FBgn0085465,FBgn0260474,FBgn0262587,FBgn0262588	GO:0017171
Gene Ontology	Molecular Function	peptidase activity	4.38168E-05	FBgn0031471,FBgn0037396,FBgn0039798,FBgn0050091,FBgn0053460,FBgn0053461,FBgn0053462,FBgn0085465,FBgn0260474,FBgn0262587,FBgn0262588	GO:0008233
Gene Ontology	Molecular Function	catalytic activity, acting on a protein	0.007883079	FBgn0031471,FBgn0033814,FBgn0037396,FBgn0039798,FBgn0050091,FBgn0051015,FBgn0053460,FBgn0053461,FBgn0053462,FBgn0085465,FBgn0260474,FBgn0262587,FBgn0262588	GO:0140096
KEGG/Reactome	Pathway	Neutrophil degranulation	0.002310148	FBgn0033814,FBgn0034880,FBgn0037396,FBgn0038299,FBgn0041182,FBgn0041183,FBgn0262473	R-DME-6798695
KEGG/Reactome	Pathway	Innate Immune System	0.010789791	FBgn0033814,FBgn0034880,FBgn0037396,FBgn0038299,FBgn0041182,FBgn0041183,FBgn0262473	R-DME-168249
KEGG/Reactome	Pathway	Regulation of Insulin-like Growth Factor (IGF) transport and uptake by Insulin-like Growth Factor Binding Proteins (IGFBPs)	0.011190657	FBgn0033814,FBgn0038299,FBgn0041182,FBgn0041183	R-DME-381426
KEGG/Reactome	Pathway	Post-translational protein phosphorylation	0.011190657	FBgn0033814,FBgn0038299,FBgn0041182,FBgn0041183	R-DME-8957275
KEGG/Reactome	Pathway	Initial triggering of complement	0.041349135	FBgn0041182,FBgn0041183	R-DME-166663
KEGG/Reactome	Pathway	Alternative complement activation	0.041349135	FBgn0041182,FBgn0041183	R-DME-173736
KEGG/Reactome	Pathway	Platelet degranulation	0.043851639	FBgn0014141,FBgn0033814,FBgn0038299,FBgn0041182	R-DME-114608
KEGG/Reactome	Pathway	Response to elevated platelet cytosolic Ca2+	0.048443476	FBgn0014141,FBgn0033814,FBgn0038299,FBgn0041182	R-DME-76005
Interpro	Protein Domain	Serine proteases, trypsin domain	1.04E-11	FBgn0031471,FBgn0039798,FBgn0050091,FBgn0053460,FBgn0053461,FBgn0053462,FBgn0085465,FBgn0260474,FBgn0262587,FBgn0262588	IPR001254
Interpro	Protein Domain	Peptidase S1, PA clan, chymotrypsin-like fold	1.62E-11	FBgn0031471,FBgn0039798,FBgn0050091,FBgn0053460,FBgn0053461,FBgn0053462,FBgn0085465,FBgn0260474,FBgn0262587,FBgn0262588	IPR043504
Interpro	Protein Domain	Peptidase S1, PA clan	2.01E-11	FBgn0031471,FBgn0039798,FBgn0050091,FBgn0053460,FBgn0053461,FBgn0053462,FBgn0085465,FBgn0260474,FBgn0262587,FBgn0262588	IPR009003
Interpro	Protein Domain	Peptidase S1A, chymotrypsin family	8.39336E-05	FBgn0039798,FBgn0050091,FBgn0053460,FBgn0053461,FBgn0053462,FBgn0260474	IPR001314
