# Supplementary material for: Recognition of nonself is necessary to activate Drosophila’s immune response against an insect parasite
Source: BMC Biol. 2024 Apr 22;22:89. doi: 10.1186/s12915-024-01886-1 (PMC11034056; doi:10.1186/s12915-024-01886-1)
Supplement: Supplementary file 7 — Additional file 7: Table S3 Gene Ontology (GO) terms, KEGG/Reactome pathways and Interpro protein domains that are significantly enriched in the differentially expressed genes in wasp homogenate compared to unchallenged hemocytes. [file 12915_2024_1886_MOESM7_ESM.csv]

Trend	Enrichment.Database	Ontology	Term	P-value	Enriched.Genes	ID	uniqueness (REVIGO)	dispensability (REVIGO)	eliminated (REVIGO)
Downregulated	Gene Ontology	Biological Process	ribosome biogenesis	3.25E-26	FBgn0000100,FBgn0001330,FBgn0003062,FBgn0003517,FBgn0005593,FBgn0010292,FBgn0010412,FBgn0010770,FBgn0010926,FBgn0014026,FBgn0017579,FBgn0020305,FBgn0020909,FBgn0020910,FBgn0021874,FBgn0021875,FBgn0023514,FBgn0023527,FBgn0024364,FBgn0026207,FBgn0026372,FBgn0026702,FBgn0027330,FBgn0027525,FBgn0027602,FBgn0028473,FBgn0028744,FBgn0029148,FBgn0029672,FBgn0029755,FBgn0030061,FBgn0030063,FBgn0030067,FBg…	GO:0042254	0.858906456	0	False
Downregulated	Gene Ontology	Biological Process	small molecule metabolic process	6.58E-23	FBgn0000052,FBgn0000053,FBgn0000064,FBgn0000150,FBgn0000447,FBgn0000565,FBgn0000566,FBgn0000579,FBgn0001089,FBgn0001091,FBgn0001124,FBgn0001125,FBgn0001128,FBgn0001145,FBgn0001186,FBgn0001208,FBgn0001248,FBgn0002719,FBgn0003071,FBgn0003074,FBgn0003141,FBgn0003162,FBgn0003189,FBgn0003257,FBgn0003308,FBgn0003965,FBgn0004507,FBgn0004647,FBgn0004654,FBgn0004901,FBgn0010053,FBgn0010328,FBgn0010383,FBg…	GO:0044281	0.889357321	0.05680759	False
Downregulated	Gene Ontology	Biological Process	rRNA metabolic process	1.33E-17	FBgn0001330,FBgn0003062,FBgn0005593,FBgn0010292,FBgn0010770,FBgn0010926,FBgn0014026,FBgn0020305,FBgn0020909,FBgn0023514,FBgn0023527,FBgn0024364,FBgn0026702,FBgn0027330,FBgn0027525,FBgn0028744,FBgn0029148,FBgn0029755,FBgn0030061,FBgn0030063,FBgn0030067,FBgn0030177,FBgn0030720,FBgn0030789,FBgn0030855,FBgn0031736,FBgn0031764,FBgn0032050,FBgn0032051,FBgn0032138,FBgn0032298,FBgn0032408,FBgn0032487,FBg…	GO:0016072	0.664625826	0.01209484	False
Downregulated	Gene Ontology	Biological Process	rRNA processing	4.27E-17	FBgn0001330,FBgn0003062,FBgn0005593,FBgn0010292,FBgn0010770,FBgn0010926,FBgn0014026,FBgn0020305,FBgn0020909,FBgn0023514,FBgn0023527,FBgn0024364,FBgn0026702,FBgn0027330,FBgn0027525,FBgn0028744,FBgn0029148,FBgn0029755,FBgn0030061,FBgn0030063,FBgn0030067,FBgn0030177,FBgn0030720,FBgn0030789,FBgn0030855,FBgn0031736,FBgn0031764,FBgn0032050,FBgn0032051,FBgn0032138,FBgn0032298,FBgn0032408,FBgn0032919,FBg…	GO:0006364	0.583408292	0.90988942	True
Downregulated	Gene Ontology	Biological Process	ribonucleoprotein complex biogenesis	9.72E-17	FBgn0000100,FBgn0001330,FBgn0003062,FBgn0003517,FBgn0005593,FBgn0010292,FBgn0010412,FBgn0010770,FBgn0010926,FBgn0014026,FBgn0017579,FBgn0020305,FBgn0020909,FBgn0020910,FBgn0021874,FBgn0021875,FBgn0023514,FBgn0023527,FBgn0024364,FBgn0026207,FBgn0026372,FBgn0026702,FBgn0027330,FBgn0027525,FBgn0027602,FBgn0028473,FBgn0028744,FBgn0029148,FBgn0029672,FBgn0029755,FBgn0030061,FBgn0030063,FBgn0030067,FBg…	GO:0022613	0.885019734	0.70506732	True
Downregulated	Gene Ontology	Biological Process	ribosomal large subunit biogenesis	4.39E-13	FBgn0000100,FBgn0005593,FBgn0010770,FBgn0014026,FBgn0017579,FBgn0020910,FBgn0021874,FBgn0026372,FBgn0028473,FBgn0028744,FBgn0029148,FBgn0030061,FBgn0030067,FBgn0030630,FBgn0030720,FBgn0030878,FBgn0032050,FBgn0032138,FBgn0032298,FBgn0032408,FBgn0032925,FBgn0033379,FBgn0033485,FBgn0035524,FBgn0036035,FBgn0036213,FBgn0036825,FBgn0037328,FBgn0037566,FBgn0037899,FBgn0038275,FBgn0038473,FBgn0038585,FBg…	GO:0042273	0.877760991	0.75955975	True
Downregulated	Gene Ontology	Biological Process	organic acid metabolic process	5.56E-12	FBgn0000064,FBgn0000565,FBgn0000566,FBgn0000579,FBgn0001091,FBgn0001124,FBgn0001125,FBgn0001145,FBgn0001186,FBgn0001208,FBgn0001248,FBgn0002719,FBgn0003071,FBgn0003074,FBgn0003189,FBgn0003308,FBgn0003965,FBgn0004647,FBgn0004654,FBgn0010383,FBgn0010516,FBgn0011770,FBgn0012034,FBgn0013307,FBgn0014031,FBgn0014427,FBgn0014455,FBgn0014869,FBgn0020385,FBgn0021765,FBgn0022774,FBgn0023507,FBgn0023535,FBg…	GO:0006082	0.531882216	0.55366387	True
Downregulated	Gene Ontology	Biological Process	carboxylic acid metabolic process	2.25E-11	FBgn0000064,FBgn0000566,FBgn0000579,FBgn0001091,FBgn0001124,FBgn0001125,FBgn0001145,FBgn0001186,FBgn0001208,FBgn0001248,FBgn0002719,FBgn0003071,FBgn0003074,FBgn0003189,FBgn0003308,FBgn0003965,FBgn0004647,FBgn0004654,FBgn0010516,FBgn0011770,FBgn0012034,FBgn0013307,FBgn0014031,FBgn0014427,FBgn0014455,FBgn0014869,FBgn0020385,FBgn0021765,FBgn0022774,FBgn0023535,FBgn0023537,FBgn0024957,FBgn0027083,FBg…	GO:0019752	0.485235958	0.78215304	True
Downregulated	Gene Ontology	Biological Process	oxoacid metabolic process	3.19E-11	FBgn0000064,FBgn0000566,FBgn0000579,FBgn0001091,FBgn0001124,FBgn0001125,FBgn0001145,FBgn0001186,FBgn0001208,FBgn0001248,FBgn0002719,FBgn0003071,FBgn0003074,FBgn0003189,FBgn0003308,FBgn0003965,FBgn0004647,FBgn0004654,FBgn0010516,FBgn0011770,FBgn0012034,FBgn0013307,FBgn0014031,FBgn0014427,FBgn0014455,FBgn0014869,FBgn0020385,FBgn0021765,FBgn0022774,FBgn0023535,FBgn0023537,FBgn0024957,FBgn0027083,FBg…	GO:0043436	0.485201662	0.89759972	True
Downregulated	Gene Ontology	Biological Process	ncRNA processing	1.19E-10	FBgn0001330,FBgn0003062,FBgn0005593,FBgn0010292,FBgn0010770,FBgn0010926,FBgn0014026,FBgn0015359,FBgn0020305,FBgn0020909,FBgn0021765,FBgn0023514,FBgn0023527,FBgn0024364,FBgn0025629,FBgn0026079,FBgn0026679,FBgn0026702,FBgn0027330,FBgn0027525,FBgn0028707,FBgn0028744,FBgn0029148,FBgn0029755,FBgn0030061,FBgn0030063,FBgn0030067,FBgn0030177,FBgn0030720,FBgn0030789,FBgn0030855,FBgn0031077,FBgn0031736,FBg…	GO:0034470	0.631706929	0.7770745	True
Downregulated	Gene Ontology	Biological Process	generation of precursor metabolites and energy	3.96E-10	FBgn0000064,FBgn0000546,FBgn0000579,FBgn0001091,FBgn0001186,FBgn0001989,FBgn0002719,FBgn0003071,FBgn0003074,FBgn0003076,FBgn0004507,FBgn0004647,FBgn0004654,FBgn0010100,FBgn0011211,FBgn0011768,FBgn0014391,FBgn0014869,FBgn0016691,FBgn0017566,FBgn0017567,FBgn0019624,FBgn0019957,FBgn0020618,FBgn0021906,FBgn0023477,FBgn0024957,FBgn0025839,FBgn0027572,FBgn0027794,FBgn0028646,FBgn0029118,FBgn0029888,FBg…	GO:0006091	0.857008744	0.08116182	False
Downregulated	Gene Ontology	Biological Process	monocarboxylic acid metabolic process	2.56E-09	FBgn0000064,FBgn0000579,FBgn0001091,FBgn0001186,FBgn0002719,FBgn0003071,FBgn0003074,FBgn0004647,FBgn0004654,FBgn0010516,FBgn0011770,FBgn0012034,FBgn0014031,FBgn0014869,FBgn0021765,FBgn0027348,FBgn0027572,FBgn0027579,FBgn0027601,FBgn0028325,FBgn0029158,FBgn0029924,FBgn0029969,FBgn0031092,FBgn0031703,FBgn0031813,FBgn0032160,FBgn0032161,FBgn0032162,FBgn0032394,FBgn0032881,FBgn0033246,FBgn0033382,FBg…	GO:0032787	0.55259224	0.091554	False
Downregulated	Gene Ontology	Biological Process	nucleotide metabolic process	2.04E-08	FBgn0000052,FBgn0000053,FBgn0000064,FBgn0000150,FBgn0000447,FBgn0000579,FBgn0001091,FBgn0001186,FBgn0003071,FBgn0003074,FBgn0003189,FBgn0003257,FBgn0003965,FBgn0004647,FBgn0004901,FBgn0010612,FBgn0011205,FBgn0011211,FBgn0011704,FBgn0012034,FBgn0014391,FBgn0014869,FBgn0016119,FBgn0016120,FBgn0016691,FBgn0019644,FBgn0020235,FBgn0020513,FBgn0021765,FBgn0022710,FBgn0024920,FBgn0027493,FBgn0027601,FBg…	GO:0009117	0.365962386	0.45478167	True
Downregulated	Gene Ontology	Biological Process	nucleobase-containing small molecule metabolic process	5.32E-08	FBgn0000052,FBgn0000053,FBgn0000064,FBgn0000150,FBgn0000447,FBgn0000579,FBgn0001091,FBgn0001186,FBgn0003071,FBgn0003074,FBgn0003189,FBgn0003257,FBgn0003308,FBgn0003965,FBgn0004647,FBgn0004901,FBgn0010612,FBgn0011205,FBgn0011211,FBgn0011704,FBgn0012034,FBgn0014391,FBgn0014455,FBgn0014869,FBgn0016119,FBgn0016120,FBgn0016691,FBgn0019644,FBgn0020235,FBgn0020513,FBgn0021765,FBgn0022710,FBgn0023023,FBg…	GO:0055086	0.504777671	0.57859047	True
Downregulated	Gene Ontology	Biological Process	nucleoside phosphate metabolic process	1.22E-07	FBgn0000052,FBgn0000053,FBgn0000064,FBgn0000150,FBgn0000447,FBgn0000579,FBgn0001091,FBgn0001186,FBgn0003071,FBgn0003074,FBgn0003189,FBgn0003257,FBgn0003965,FBgn0004647,FBgn0004901,FBgn0010612,FBgn0011205,FBgn0011211,FBgn0011704,FBgn0012034,FBgn0014391,FBgn0014869,FBgn0016119,FBgn0016120,FBgn0016691,FBgn0019644,FBgn0020235,FBgn0020513,FBgn0021765,FBgn0022710,FBgn0024920,FBgn0027493,FBgn0027601,FBg…	GO:0006753	0.380889418	0.878019	True
Downregulated	Gene Ontology	Biological Process	ribonucleotide metabolic process	1.82E-07	FBgn0000052,FBgn0000053,FBgn0000064,FBgn0000150,FBgn0000447,FBgn0000579,FBgn0001091,FBgn0001186,FBgn0003071,FBgn0003074,FBgn0003189,FBgn0003257,FBgn0003965,FBgn0004647,FBgn0010612,FBgn0011205,FBgn0011211,FBgn0012034,FBgn0014391,FBgn0014869,FBgn0016119,FBgn0016120,FBgn0016691,FBgn0019644,FBgn0020235,FBgn0020513,FBgn0021765,FBgn0027493,FBgn0027601,FBgn0028325,FBgn0028342,FBgn0028997,FBgn0029118,FBg…	GO:0009259	0.363053437	0.94401197	True
Downregulated	Gene Ontology	Biological Process	cytoplasmic translation	2.03E-07	FBgn0000100,FBgn0002579,FBgn0002593,FBgn0002622,FBgn0002626,FBgn0003274,FBgn0003279,FBgn0003517,FBgn0004867,FBgn0005533,FBgn0005593,FBgn0010265,FBgn0010339,FBgn0010408,FBgn0010409,FBgn0010411,FBgn0010412,FBgn0011272,FBgn0011284,FBgn0013325,FBgn0014026,FBgn0015288,FBgn0015756,FBgn0017579,FBgn0019936,FBgn0020910,FBgn0021875,FBgn0026372,FBgn0029897,FBgn0030616,FBgn0032518,FBgn0033317,FBgn0033485,FBg…	GO:0002181	0.699643335	0.17582424	False
Downregulated	Gene Ontology	Biological Process	carbohydrate derivative metabolic process	2.08E-07	FBgn0000052,FBgn0000053,FBgn0000064,FBgn0000150,FBgn0000221,FBgn0000447,FBgn0000579,FBgn0001091,FBgn0001128,FBgn0001186,FBgn0003071,FBgn0003074,FBgn0003189,FBgn0003257,FBgn0003965,FBgn0004647,FBgn0004654,FBgn0004901,FBgn0010612,FBgn0011205,FBgn0011211,FBgn0011297,FBgn0011336,FBgn0011704,FBgn0012034,FBgn0014391,FBgn0014455,FBgn0014868,FBgn0014869,FBgn0016119,FBgn0016120,FBgn0016691,FBgn0019644,FBg…	GO:1901135	0.862232104	0.07746068	False
Downregulated	Gene Ontology	Biological Process	ribose phosphate metabolic process	2.15E-07	FBgn0000052,FBgn0000053,FBgn0000064,FBgn0000150,FBgn0000447,FBgn0000579,FBgn0001091,FBgn0001186,FBgn0003071,FBgn0003074,FBgn0003189,FBgn0003257,FBgn0003965,FBgn0004647,FBgn0010612,FBgn0011205,FBgn0011211,FBgn0012034,FBgn0014391,FBgn0014869,FBgn0016119,FBgn0016120,FBgn0016691,FBgn0019644,FBgn0020235,FBgn0020513,FBgn0021765,FBgn0027493,FBgn0027601,FBgn0028325,FBgn0028342,FBgn0028997,FBgn0029118,FBg…	GO:0019693	0.58802889	0.75601406	True
Downregulated	Gene Ontology	Biological Process	purine ribonucleotide metabolic process	7.09E-07	FBgn0000052,FBgn0000053,FBgn0000064,FBgn0000150,FBgn0000579,FBgn0001091,FBgn0001186,FBgn0003071,FBgn0003074,FBgn0003965,FBgn0004647,FBgn0010612,FBgn0011205,FBgn0011211,FBgn0012034,FBgn0014391,FBgn0014869,FBgn0016119,FBgn0016120,FBgn0016691,FBgn0019644,FBgn0020235,FBgn0020513,FBgn0021765,FBgn0027493,FBgn0027601,FBgn0028325,FBgn0028342,FBgn0028997,FBgn0029118,FBgn0029969,FBgn0031459,FBgn0031682,FBg…	GO:0009150	0.354143672	0.88554784	True
Downregulated	Gene Ontology	Biological Process	small molecule biosynthetic process	1.37115E-06	FBgn0000566,FBgn0001124,FBgn0001125,FBgn0001145,FBgn0001208,FBgn0003074,FBgn0003141,FBgn0003162,FBgn0003189,FBgn0010328,FBgn0012034,FBgn0014031,FBgn0014032,FBgn0014427,FBgn0020385,FBgn0024841,FBgn0025885,FBgn0027279,FBgn0027348,FBgn0029158,FBgn0029823,FBgn0030029,FBgn0030362,FBgn0030482,FBgn0031148,FBgn0031703,FBgn0031877,FBgn0032076,FBgn0032147,FBgn0032394,FBgn0032726,FBgn0032727,FBgn0032820,FBg…	GO:0044283	0.513164357	0.60347129	True
Downregulated	Gene Ontology	Biological Process	purine nucleotide metabolic process	1.59521E-06	FBgn0000052,FBgn0000053,FBgn0000064,FBgn0000150,FBgn0000579,FBgn0001091,FBgn0001186,FBgn0003071,FBgn0003074,FBgn0003965,FBgn0004647,FBgn0004901,FBgn0010612,FBgn0011205,FBgn0011211,FBgn0012034,FBgn0014391,FBgn0014869,FBgn0016119,FBgn0016120,FBgn0016691,FBgn0019644,FBgn0020235,FBgn0020513,FBgn0021765,FBgn0027493,FBgn0027601,FBgn0028325,FBgn0028342,FBgn0028997,FBgn0029118,FBgn0029969,FBgn0031459,FBg…	GO:0006163	0.371342779	0.95208693	True
Downregulated	Gene Ontology	Biological Process	small molecule catabolic process	1.61418E-06	FBgn0000579,FBgn0001125,FBgn0001145,FBgn0001208,FBgn0003071,FBgn0003965,FBgn0004654,FBgn0010383,FBgn0010516,FBgn0011768,FBgn0014031,FBgn0014455,FBgn0022359,FBgn0022774,FBgn0023535,FBgn0023537,FBgn0024289,FBgn0027572,FBgn0029823,FBgn0029924,FBgn0029969,FBgn0030465,FBgn0030612,FBgn0030653,FBgn0031092,FBgn0031813,FBgn0031860,FBgn0031877,FBgn0032160,FBgn0032161,FBgn0032162,FBgn0032881,FBgn0033382,FBg…	GO:0044282	0.613560321	0.40207949	True
Downregulated	Gene Ontology	Biological Process	purine-containing compound metabolic process	1.7845E-06	FBgn0000052,FBgn0000053,FBgn0000064,FBgn0000150,FBgn0000579,FBgn0001091,FBgn0001186,FBgn0003071,FBgn0003074,FBgn0003308,FBgn0003965,FBgn0004647,FBgn0004901,FBgn0010612,FBgn0011205,FBgn0011211,FBgn0012034,FBgn0014391,FBgn0014455,FBgn0014869,FBgn0016119,FBgn0016120,FBgn0016691,FBgn0019644,FBgn0020235,FBgn0020513,FBgn0021765,FBgn0027493,FBgn0027601,FBgn0028325,FBgn0028342,FBgn0028997,FBgn0029118,FBg…	GO:0072521	0.699944897	0.29308225	False
Downregulated	Gene Ontology	Biological Process	ATP metabolic process	2.73822E-06	FBgn0000064,FBgn0000579,FBgn0001091,FBgn0001186,FBgn0001989,FBgn0003071,FBgn0003074,FBgn0004647,FBgn0010612,FBgn0011211,FBgn0014391,FBgn0014869,FBgn0016119,FBgn0016120,FBgn0016691,FBgn0017566,FBgn0017567,FBgn0019624,FBgn0019644,FBgn0019957,FBgn0020235,FBgn0021906,FBgn0025839,FBgn0027794,FBgn0028342,FBgn0029888,FBgn0030724,FBgn0030853,FBgn0031436,FBgn0031505,FBgn0031519,FBgn0032511,FBgn0032833,FBg…	GO:0046034	0.921901843	0.03964931	False
Downregulated	Gene Ontology	Biological Process	ncRNA metabolic process	4.05447E-06	FBgn0001330,FBgn0003062,FBgn0005593,FBgn0010292,FBgn0010770,FBgn0010926,FBgn0014026,FBgn0015359,FBgn0020305,FBgn0020909,FBgn0021765,FBgn0023514,FBgn0023527,FBgn0024364,FBgn0025629,FBgn0026079,FBgn0026679,FBgn0026702,FBgn0027083,FBgn0027084,FBgn0027330,FBgn0027525,FBgn0027579,FBgn0028707,FBgn0028744,FBgn0029148,FBgn0029755,FBgn0030061,FBgn0030063,FBgn0030067,FBgn0030177,FBgn0030720,FBgn0030789,FBg…	GO:0034660	0.637622873	0.59386493	True
Downregulated	Gene Ontology	Biological Process	cellular amino acid biosynthetic process	9.14096E-06	FBgn0000566,FBgn0001124,FBgn0001125,FBgn0001145,FBgn0001208,FBgn0003189,FBgn0014031,FBgn0014427,FBgn0020385,FBgn0029823,FBgn0030482,FBgn0031148,FBgn0032076,FBgn0032726,FBgn0032727,FBgn0034215,FBgn0037146,FBgn0037513,FBgn0038074,FBgn0038429,FBgn0039094,FBgn0039849,FBgn0052068,FBgn0286198	GO:0008652	0.467081987	0.61850808	True
Downregulated	Gene Ontology	Biological Process	carbohydrate metabolic process	1.25971E-05	FBgn0000064,FBgn0000579,FBgn0001089,FBgn0001091,FBgn0001128,FBgn0001186,FBgn0003071,FBgn0003074,FBgn0003076,FBgn0004507,FBgn0004647,FBgn0004654,FBgn0014869,FBgn0017558,FBgn0020414,FBgn0020618,FBgn0022359,FBgn0022702,FBgn0023477,FBgn0024289,FBgn0025592,FBgn0025885,FBgn0027279,FBgn0027560,FBgn0027588,FBgn0027611,FBgn0028540,FBgn0030239,FBgn0030289,FBgn0030362,FBgn0030465,FBgn0030968,FBgn0031662,FBg…	GO:0005975	0.845948257	0.09630758	False
Downregulated	Gene Ontology	Biological Process	ribosomal small subunit biogenesis	1.83397E-05	FBgn0001330,FBgn0003517,FBgn0010412,FBgn0010926,FBgn0021875,FBgn0023527,FBgn0027330,FBgn0027525,FBgn0029755,FBgn0030177,FBgn0031736,FBgn0031764,FBgn0033169,FBgn0033454,FBgn0033557,FBgn0034138,FBgn0034743,FBgn0035336,FBgn0035393,FBgn0036187,FBgn0036254,FBgn0036500,FBgn0036686,FBgn0036754,FBgn0036886,FBgn0038597,FBgn0038746,FBgn0039300,FBgn0039404,FBgn0039713,FBgn0052708,FBgn0086912,FBgn0261535,FBg…	GO:0042274	0.87531712	0.77954181	True
Downregulated	Gene Ontology	Biological Process	DNA replication	3.21789E-05	FBgn0000996,FBgn0002878,FBgn0002906,FBgn0003502,FBgn0004406,FBgn0004913,FBgn0005655,FBgn0005696,FBgn0010316,FBgn0014861,FBgn0015271,FBgn0015929,FBgn0017577,FBgn0020633,FBgn0023171,FBgn0023513,FBgn0023514,FBgn0025815,FBgn0027903,FBgn0028700,FBgn0029798,FBgn0030054,FBgn0031875,FBgn0032154,FBgn0032244,FBgn0032698,FBgn0032906,FBgn0033081,FBgn0033890,FBgn0034495,FBgn0034878,FBgn0037489,FBgn0038118,FBg…	GO:0006260	0.722749606	0.36251361	False
Downregulated	Gene Ontology	Biological Process	organic acid biosynthetic process	3.48971E-05	FBgn0000566,FBgn0001124,FBgn0001125,FBgn0001145,FBgn0001208,FBgn0003189,FBgn0012034,FBgn0014031,FBgn0014427,FBgn0020385,FBgn0027348,FBgn0029158,FBgn0029823,FBgn0030362,FBgn0030482,FBgn0031148,FBgn0031703,FBgn0032076,FBgn0032394,FBgn0032726,FBgn0032727,FBgn0033246,FBgn0033382,FBgn0034215,FBgn0034999,FBgn0035471,FBgn0036691,FBgn0036821,FBgn0037146,FBgn0037356,FBgn0037513,FBgn0038074,FBgn0038429,FBg…	GO:0016053	0.463893999	0.78011556	True
Downregulated	Gene Ontology	Biological Process	carboxylic acid biosynthetic process	3.48971E-05	FBgn0000566,FBgn0001124,FBgn0001125,FBgn0001145,FBgn0001208,FBgn0003189,FBgn0012034,FBgn0014031,FBgn0014427,FBgn0020385,FBgn0027348,FBgn0029158,FBgn0029823,FBgn0030362,FBgn0030482,FBgn0031148,FBgn0031703,FBgn0032076,FBgn0032394,FBgn0032726,FBgn0032727,FBgn0033246,FBgn0033382,FBgn0034215,FBgn0034999,FBgn0035471,FBgn0036691,FBgn0036821,FBgn0037146,FBgn0037356,FBgn0037513,FBgn0038074,FBgn0038429,FBg…	GO:0046394	0.459505323	0.89550132	True
Downregulated	Gene Ontology	Biological Process	organophosphate metabolic process	9.13757E-05	FBgn0000052,FBgn0000053,FBgn0000064,FBgn0000116,FBgn0000150,FBgn0000447,FBgn0000579,FBgn0001091,FBgn0001128,FBgn0001186,FBgn0003071,FBgn0003074,FBgn0003189,FBgn0003257,FBgn0003308,FBgn0003965,FBgn0004647,FBgn0004654,FBgn0004901,FBgn0010612,FBgn0011205,FBgn0011211,FBgn0011704,FBgn0012034,FBgn0014391,FBgn0014869,FBgn0016119,FBgn0016120,FBgn0016691,FBgn0019644,FBgn0020235,FBgn0020513,FBgn0021765,FBg…	GO:0019637	0.660305128	0.56166618	True
Downregulated	Gene Ontology	Biological Process	maturation of LSU-rRNA	0.000111992	FBgn0005593,FBgn0014026,FBgn0028744,FBgn0029148,FBgn0030067,FBgn0030720,FBgn0032050,FBgn0032138,FBgn0032298,FBgn0032408,FBgn0036035,FBgn0036213,FBgn0037566,FBgn0038275,FBgn0038585,FBgn0038989,FBgn0052075,FBgn0266581,FBgn0286786	GO:0000470	0.66983838	0.68498476	True
Downregulated	Gene Ontology	Biological Process	DNA-dependent DNA replication	0.000157224	FBgn0000996,FBgn0002878,FBgn0002906,FBgn0003502,FBgn0004406,FBgn0005655,FBgn0005696,FBgn0010316,FBgn0014861,FBgn0015271,FBgn0015929,FBgn0017577,FBgn0020633,FBgn0023171,FBgn0023513,FBgn0023514,FBgn0025815,FBgn0027903,FBgn0028700,FBgn0030054,FBgn0031875,FBgn0032154,FBgn0032244,FBgn0032698,FBgn0033890,FBgn0034878,FBgn0037489,FBgn0038118,FBgn0038608,FBgn0039403,FBgn0040290,FBgn0050085,FBgn0086695,FBg…	GO:0006261	0.733261665	0.41676295	True
Downregulated	Gene Ontology	Biological Process	carboxylic acid catabolic process	0.000223253	FBgn0001125,FBgn0001145,FBgn0001208,FBgn0003965,FBgn0004654,FBgn0010516,FBgn0014031,FBgn0014455,FBgn0022774,FBgn0023535,FBgn0023537,FBgn0027572,FBgn0029823,FBgn0029924,FBgn0029969,FBgn0030612,FBgn0030653,FBgn0031092,FBgn0031813,FBgn0031860,FBgn0031877,FBgn0032160,FBgn0032161,FBgn0032162,FBgn0032881,FBgn0033382,FBgn0033879,FBgn0034356,FBgn0034488,FBgn0034628,FBgn0035911,FBgn0037548,FBgn0037697,FBg…	GO:0046395	0.566323922	0.61447635	True
Downregulated	Gene Ontology	Biological Process	alpha-amino acid biosynthetic process	0.000290818	FBgn0000566,FBgn0001124,FBgn0001125,FBgn0001145,FBgn0001208,FBgn0003189,FBgn0014031,FBgn0014427,FBgn0029823,FBgn0031148,FBgn0032076,FBgn0032726,FBgn0032727,FBgn0034215,FBgn0037146,FBgn0038074,FBgn0038429,FBgn0039094,FBgn0039849,FBgn0052068,FBgn0286198	GO:1901607	0.483281578	0.82059149	True
Downregulated	Gene Ontology	Biological Process	organic acid catabolic process	0.000345262	FBgn0001125,FBgn0001145,FBgn0001208,FBgn0003965,FBgn0004654,FBgn0010516,FBgn0014031,FBgn0014455,FBgn0022774,FBgn0023535,FBgn0023537,FBgn0027572,FBgn0029823,FBgn0029924,FBgn0029969,FBgn0030612,FBgn0030653,FBgn0031092,FBgn0031813,FBgn0031860,FBgn0031877,FBgn0032160,FBgn0032161,FBgn0032162,FBgn0032881,FBgn0033382,FBgn0033879,FBgn0034356,FBgn0034488,FBgn0034628,FBgn0035911,FBgn0037548,FBgn0037697,FBg…	GO:0016054	0.567501135	0.8928035	True
Downregulated	Gene Ontology	Biological Process	pyruvate metabolic process	0.000362441	FBgn0000064,FBgn0000579,FBgn0001091,FBgn0001186,FBgn0002719,FBgn0003071,FBgn0003074,FBgn0004647,FBgn0014869,FBgn0028325,FBgn0034356,FBgn0038662,FBgn0039635,FBgn0051075,FBgn0086355,FBgn0250906,FBgn0265356,FBgn0267385,FBgn0283658	GO:0006090	0.595622819	0.52068716	True
Downregulated	Gene Ontology	Biological Process	nucleotide biosynthetic process	0.00040034	FBgn0000052,FBgn0000053,FBgn0000150,FBgn0000447,FBgn0003189,FBgn0003257,FBgn0004901,FBgn0010612,FBgn0011205,FBgn0011211,FBgn0011704,FBgn0012034,FBgn0014391,FBgn0016119,FBgn0016120,FBgn0016691,FBgn0019644,FBgn0020235,FBgn0020513,FBgn0022710,FBgn0024920,FBgn0027493,FBgn0027601,FBgn0028325,FBgn0028342,FBgn0028997,FBgn0029969,FBgn0030431,FBgn0031682,FBgn0033373,FBgn0034299,FBgn0035032,FBgn0035632,FBg…	GO:0009165	0.346654014	0.91372062	True
Downregulated	Gene Ontology	Biological Process	nucleoside phosphate biosynthetic process	0.000626905	FBgn0000052,FBgn0000053,FBgn0000150,FBgn0000447,FBgn0003189,FBgn0003257,FBgn0004901,FBgn0010612,FBgn0011205,FBgn0011211,FBgn0011704,FBgn0012034,FBgn0014391,FBgn0016119,FBgn0016120,FBgn0016691,FBgn0019644,FBgn0020235,FBgn0020513,FBgn0022710,FBgn0024920,FBgn0027493,FBgn0027601,FBgn0028325,FBgn0028342,FBgn0028997,FBgn0029969,FBgn0030431,FBgn0031682,FBgn0033373,FBgn0034299,FBgn0035032,FBgn0035632,FBg…	GO:1901293	0.350947499	0.9143294	True
Downregulated	Gene Ontology	Biological Process	ribose phosphate biosynthetic process	0.001718157	FBgn0000052,FBgn0000053,FBgn0000150,FBgn0000447,FBgn0003189,FBgn0003257,FBgn0010612,FBgn0011205,FBgn0011211,FBgn0012034,FBgn0014391,FBgn0016119,FBgn0016120,FBgn0016691,FBgn0019644,FBgn0020235,FBgn0020513,FBgn0027493,FBgn0027601,FBgn0028325,FBgn0028342,FBgn0028997,FBgn0029969,FBgn0031682,FBgn0035032,FBgn0035632,FBgn0036337,FBgn0037469,FBgn0038224,FBgn0039241,FBgn0039635,FBgn0039790,FBgn0039830,FBg…	GO:0046390	0.502008881	0.90723335	True
Downregulated	Gene Ontology	Biological Process	organonitrogen compound biosynthetic process	0.001977418	FBgn0000052,FBgn0000053,FBgn0000100,FBgn0000116,FBgn0000150,FBgn0000158,FBgn0000221,FBgn0000447,FBgn0000557,FBgn0000562,FBgn0000566,FBgn0001124,FBgn0001125,FBgn0001145,FBgn0001208,FBgn0002579,FBgn0002593,FBgn0002622,FBgn0002626,FBgn0003141,FBgn0003162,FBgn0003189,FBgn0003257,FBgn0003274,FBgn0003279,FBgn0003517,FBgn0003941,FBgn0004867,FBgn0004901,FBgn0005533,FBgn0005593,FBgn0010265,FBgn0010300,FBg…	GO:1901566	0.647952252	0.45135506	True
Downregulated	Gene Ontology	Biological Process	ribonucleotide biosynthetic process	0.002416302	FBgn0000052,FBgn0000053,FBgn0000150,FBgn0000447,FBgn0003189,FBgn0003257,FBgn0010612,FBgn0011205,FBgn0011211,FBgn0012034,FBgn0014391,FBgn0016119,FBgn0016120,FBgn0016691,FBgn0019644,FBgn0020235,FBgn0020513,FBgn0027493,FBgn0027601,FBgn0028325,FBgn0028342,FBgn0028997,FBgn0029969,FBgn0031682,FBgn0035032,FBgn0035632,FBgn0036337,FBgn0037469,FBgn0038224,FBgn0039241,FBgn0039635,FBgn0039830,FBgn0266452,FBg…	GO:0009260	0.351124319	0.92026656	True
Downregulated	Gene Ontology	Biological Process	alpha-amino acid metabolic process	0.002784241	FBgn0000566,FBgn0001124,FBgn0001125,FBgn0001145,FBgn0001208,FBgn0003189,FBgn0003308,FBgn0003965,FBgn0013307,FBgn0014031,FBgn0014427,FBgn0014455,FBgn0022774,FBgn0023535,FBgn0029823,FBgn0030612,FBgn0030653,FBgn0031148,FBgn0031860,FBgn0032076,FBgn0032726,FBgn0032727,FBgn0034215,FBgn0037146,FBgn0037687,FBgn0037697,FBgn0037955,FBgn0038074,FBgn0038429,FBgn0039094,FBgn0039849,FBgn0052068,FBgn0263986,FBg…	GO:1901605	0.516500077	0.78572344	True
Downregulated	Gene Ontology	Biological Process	monosaccharide metabolic process	0.002788569	FBgn0000579,FBgn0001089,FBgn0001091,FBgn0003071,FBgn0003074,FBgn0004507,FBgn0017558,FBgn0020618,FBgn0027611,FBgn0030362,FBgn0030968,FBgn0032253,FBgn0032820,FBgn0034356,FBgn0035147,FBgn0035679,FBgn0036428,FBgn0036862,FBgn0038074,FBgn0038463,FBgn0043783,FBgn0050410,FBgn0050499,FBgn0086355,FBgn0250906,FBgn0263199,FBgn0266064	GO:0005996	0.604087854	0.37405366	False
Downregulated	Gene Ontology	Biological Process	electron transport chain	0.003319241	FBgn0001989,FBgn0011211,FBgn0017566,FBgn0017567,FBgn0019624,FBgn0019957,FBgn0021906,FBgn0025839,FBgn0028646,FBgn0029888,FBgn0030853,FBgn0031021,FBgn0031436,FBgn0031505,FBgn0032511,FBgn0032833,FBgn0033523,FBgn0034645,FBgn0034877,FBgn0035046,FBgn0035600,FBgn0036728,FBgn0039112,FBgn0039802,FBgn0047038,FBgn0250814,FBgn0260743,FBgn0260747,FBgn0284248,FBgn0286783	GO:0022900	0.798996541	0.08561969	False
Downregulated	Gene Ontology	Biological Process	fatty acid metabolic process	0.005169912	FBgn0010516,FBgn0012034,FBgn0021765,FBgn0027348,FBgn0027572,FBgn0027579,FBgn0027601,FBgn0029158,FBgn0029924,FBgn0029969,FBgn0031092,FBgn0031703,FBgn0031813,FBgn0032160,FBgn0032161,FBgn0032162,FBgn0032394,FBgn0032881,FBgn0033246,FBgn0033382,FBgn0033879,FBgn0033883,FBgn0033949,FBgn0034356,FBgn0034488,FBgn0034628,FBgn0034999,FBgn0035471,FBgn0036691,FBgn0036821,FBgn0037356,FBgn0037548,FBgn0037999,FBg…	GO:0006631	0.579642906	0.75049702	True
Downregulated	Gene Ontology	Biological Process	maturation of SSU-rRNA	0.005235211	FBgn0001330,FBgn0010926,FBgn0023527,FBgn0027330,FBgn0029755,FBgn0030177,FBgn0031736,FBgn0033169,FBgn0033454,FBgn0033557,FBgn0034743,FBgn0035393,FBgn0036187,FBgn0036254,FBgn0036500,FBgn0036686,FBgn0036754,FBgn0036886,FBgn0038597,FBgn0039404,FBgn0039713,FBgn0052708,FBgn0261535,FBgn0263605,FBgn0286786	GO:0030490	0.659175281	0.71132952	True
Downregulated	Gene Ontology	Biological Process	non-membrane-bounded organelle assembly	0.007903492	FBgn0000100,FBgn0000667,FBgn0002773,FBgn0002873,FBgn0002924,FBgn0002948,FBgn0003124,FBgn0003149,FBgn0003268,FBgn0003517,FBgn0003525,FBgn0003545,FBgn0004169,FBgn0004378,FBgn0004379,FBgn0005666,FBgn0010314,FBgn0010412,FBgn0010770,FBgn0011020,FBgn0011202,FBgn0011692,FBgn0020910,FBgn0021874,FBgn0025391,FBgn0026372,FBgn0027513,FBgn0027889,FBgn0030061,FBgn0030122,FBgn0030241,FBgn0030242,FBgn0030481,FBg…	GO:0140694	NA	NA	NA
Downregulated	Gene Ontology	Biological Process	energy derivation by oxidation of organic compounds	0.00798284	FBgn0000546,FBgn0001989,FBgn0003076,FBgn0004507,FBgn0010100,FBgn0014391,FBgn0016691,FBgn0017566,FBgn0017567,FBgn0019624,FBgn0019957,FBgn0020618,FBgn0021906,FBgn0024957,FBgn0025839,FBgn0027794,FBgn0028646,FBgn0029118,FBgn0029888,FBgn0030718,FBgn0030724,FBgn0030853,FBgn0031359,FBgn0031436,FBgn0031505,FBgn0032511,FBgn0032833,FBgn0033246,FBgn0033523,FBgn0034618,FBgn0034877,FBgn0035032,FBgn0035046,FBg…	GO:0015980	0.802951381	0.79162526	True
Downregulated	Gene Ontology	Biological Process	DNA replication initiation	0.010026999	FBgn0000996,FBgn0002878,FBgn0005696,FBgn0014861,FBgn0015271,FBgn0015929,FBgn0017577,FBgn0020633,FBgn0023514,FBgn0025815,FBgn0037489,FBgn0039403,FBgn0050085,FBgn0259113,FBgn0261976,FBgn0284442,FBgn0286788	GO:0006270	0.670890549	0.69211294	True
Downregulated	Gene Ontology	Biological Process	purine nucleotide biosynthetic process	0.012457191	FBgn0000052,FBgn0000053,FBgn0000150,FBgn0004901,FBgn0010612,FBgn0011205,FBgn0011211,FBgn0012034,FBgn0014391,FBgn0016119,FBgn0016120,FBgn0016691,FBgn0019644,FBgn0020235,FBgn0020513,FBgn0027493,FBgn0027601,FBgn0028325,FBgn0028342,FBgn0028997,FBgn0029969,FBgn0031682,FBgn0035032,FBgn0035632,FBgn0036337,FBgn0037469,FBgn0038224,FBgn0039241,FBgn0039635,FBgn0039790,FBgn0039830,FBgn0283658	GO:0006164	0.36212944	0.96917207	True
Downregulated	Gene Ontology	Biological Process	carbohydrate biosynthetic process	0.013162151	FBgn0003074,FBgn0003076,FBgn0020618,FBgn0025885,FBgn0027560,FBgn0030362,FBgn0031662,FBgn0031907,FBgn0031908,FBgn0032820,FBgn0034025,FBgn0034356,FBgn0034618,FBgn0036428,FBgn0036529,FBgn0036862,FBgn0038074,FBgn0053138,FBgn0086355,FBgn0250906,FBgn0261445,FBgn0266064	GO:0016051	0.709062472	0.5846665	True
Downregulated	Gene Ontology	Biological Process	cellular aldehyde metabolic process	0.014519377	FBgn0010548,FBgn0011768,FBgn0011770,FBgn0014031,FBgn0030029,FBgn0037024,FBgn0038348,FBgn0038349,FBgn0038771,FBgn0039802,FBgn0051472,FBgn0085484,FBgn0086355,FBgn0267408	GO:0006081	0.88208387	0.06461838	False
Downregulated	Gene Ontology	Biological Process	purine ribonucleotide biosynthetic process	0.015439095	FBgn0000052,FBgn0000053,FBgn0000150,FBgn0010612,FBgn0011205,FBgn0011211,FBgn0012034,FBgn0014391,FBgn0016119,FBgn0016120,FBgn0016691,FBgn0019644,FBgn0020235,FBgn0020513,FBgn0027493,FBgn0027601,FBgn0028325,FBgn0028342,FBgn0028997,FBgn0029969,FBgn0031682,FBgn0035032,FBgn0035632,FBgn0036337,FBgn0037469,FBgn0038224,FBgn0039241,FBgn0039635,FBgn0039830,FBgn0283658	GO:0009152	0.352437626	0.94431073	True
Downregulated	Gene Ontology	Biological Process	hydrogen peroxide metabolic process	0.017401577	FBgn0000261,FBgn0027572,FBgn0031479,FBgn0033518,FBgn0033520,FBgn0038519,FBgn0039802,FBgn0040308,FBgn0040309	GO:0042743	0.899221104	0.05763965	False
Downregulated	Gene Ontology	Biological Process	cellular respiration	0.020207694	FBgn0000546,FBgn0001989,FBgn0010100,FBgn0014391,FBgn0016691,FBgn0017566,FBgn0017567,FBgn0019624,FBgn0019957,FBgn0021906,FBgn0024957,FBgn0025839,FBgn0027794,FBgn0028646,FBgn0029118,FBgn0029888,FBgn0030718,FBgn0030724,FBgn0030853,FBgn0031359,FBgn0031436,FBgn0031505,FBgn0032511,FBgn0032833,FBgn0033523,FBgn0034877,FBgn0035032,FBgn0035046,FBgn0035600,FBgn0036728,FBgn0039112,FBgn0047038,FBgn0250814,FBg…	GO:0045333	0.806250358	0.77595371	True
Downregulated	Gene Ontology	Biological Process	purine-containing compound biosynthetic process	0.021512628	FBgn0000052,FBgn0000053,FBgn0000150,FBgn0004901,FBgn0010612,FBgn0011205,FBgn0011211,FBgn0012034,FBgn0014391,FBgn0016119,FBgn0016120,FBgn0016691,FBgn0019644,FBgn0020235,FBgn0020513,FBgn0027493,FBgn0027601,FBgn0028325,FBgn0028342,FBgn0028997,FBgn0029823,FBgn0029969,FBgn0031682,FBgn0035032,FBgn0035632,FBgn0036337,FBgn0037469,FBgn0038224,FBgn0039241,FBgn0039635,FBgn0039790,FBgn0039830,FBgn0283658	GO:0072522	0.542079742	0.90906825	True
Downregulated	Gene Ontology	Biological Process	carbohydrate catabolic process	0.030412513	FBgn0000064,FBgn0000579,FBgn0001091,FBgn0001186,FBgn0003071,FBgn0003074,FBgn0004507,FBgn0004647,FBgn0004654,FBgn0014869,FBgn0022359,FBgn0024289,FBgn0033735,FBgn0034618,FBgn0035147,FBgn0035679,FBgn0036262,FBgn0043783,FBgn0050499,FBgn0086355,FBgn0250906,FBgn0265356,FBgn0266064,FBgn0267385,FBgn0270927	GO:0016052	0.764766637	0.62878152	True
Downregulated	Gene Ontology	Biological Process	carbohydrate derivative biosynthetic process	0.030517577	FBgn0000052,FBgn0000053,FBgn0000150,FBgn0000221,FBgn0000447,FBgn0003189,FBgn0003257,FBgn0010612,FBgn0011205,FBgn0011211,FBgn0011297,FBgn0011336,FBgn0011704,FBgn0012034,FBgn0014391,FBgn0014868,FBgn0016119,FBgn0016120,FBgn0016691,FBgn0019644,FBgn0020235,FBgn0020513,FBgn0024920,FBgn0025592,FBgn0027493,FBgn0027601,FBgn0027791,FBgn0028325,FBgn0028342,FBgn0028997,FBgn0029818,FBgn0029849,FBgn0029906,FBg…	GO:1901137	0.627065836	0.23044809	False
Downregulated	Gene Ontology	Biological Process	hexose metabolic process	0.033564594	FBgn0000579,FBgn0001089,FBgn0001091,FBgn0003071,FBgn0003074,FBgn0004507,FBgn0017558,FBgn0020618,FBgn0027611,FBgn0030968,FBgn0032253,FBgn0032820,FBgn0034356,FBgn0035147,FBgn0035679,FBgn0036428,FBgn0036862,FBgn0038074,FBgn0043783,FBgn0086355,FBgn0250906,FBgn0263199,FBgn0266064	GO:0019318	0.61488255	0.55198947	True
Downregulated	Gene Ontology	Biological Process	organophosphate biosynthetic process	0.039059745	FBgn0000052,FBgn0000053,FBgn0000116,FBgn0000150,FBgn0000447,FBgn0003189,FBgn0003257,FBgn0004901,FBgn0010612,FBgn0011205,FBgn0011211,FBgn0011704,FBgn0012034,FBgn0014391,FBgn0016119,FBgn0016120,FBgn0016691,FBgn0019644,FBgn0020235,FBgn0020513,FBgn0022710,FBgn0024920,FBgn0025373,FBgn0025592,FBgn0025885,FBgn0026576,FBgn0026619,FBgn0026718,FBgn0027279,FBgn0027493,FBgn0027579,FBgn0027601,FBgn0028325,FBg…	GO:0090407	0.502391785	0.81860149	True
Downregulated	Gene Ontology	Biological Process	biosynthetic process	0.041392183	FBgn0000014,FBgn0000052,FBgn0000053,FBgn0000100,FBgn0000116,FBgn0000150,FBgn0000158,FBgn0000221,FBgn0000250,FBgn0000447,FBgn0000492,FBgn0000504,FBgn0000520,FBgn0000546,FBgn0000557,FBgn0000562,FBgn0000566,FBgn0000618,FBgn0000996,FBgn0001124,FBgn0001125,FBgn0001145,FBgn0001168,FBgn0001208,FBgn0001296,FBgn0001341,FBgn0002183,FBgn0002441,FBgn0002576,FBgn0002579,FBgn0002593,FBgn0002609,FBgn0002622,FBg…	GO:0009058	0.880623569	0.10702689	False
Downregulated	Gene Ontology	Biological Process	cellular carbohydrate biosynthetic process	0.04302743	FBgn0003076,FBgn0020618,FBgn0025885,FBgn0027560,FBgn0031907,FBgn0031908,FBgn0032820,FBgn0034356,FBgn0034618,FBgn0036428,FBgn0036862,FBgn0053138,FBgn0261445,FBgn0266064	GO:0034637	0.721060219	0.53764802	True
Downregulated	Gene Ontology	Biological Process	organic hydroxy compound biosynthetic process	0.046475397	FBgn0003141,FBgn0003162,FBgn0010328,FBgn0014032,FBgn0024841,FBgn0025885,FBgn0027279,FBgn0029854,FBgn0030029,FBgn0030485,FBgn0032147,FBgn0032652,FBgn0034356,FBgn0034657,FBgn0036565,FBgn0039774,FBgn0039802,FBgn0051472,FBgn0085484,FBgn0262112,FBgn0263490,FBgn0283680	GO:1901617	0.80129787	0.25864698	False
Downregulated	Gene Ontology	Biological Process	glycolytic process	0.049996967	FBgn0000064,FBgn0000579,FBgn0001091,FBgn0001186,FBgn0003071,FBgn0003074,FBgn0004647,FBgn0014869,FBgn0086355,FBgn0250906,FBgn0265356,FBgn0267385	GO:0006096	0.303480895	0.72599718	True
Downregulated	Gene Ontology	Biological Process	DNA strand elongation involved in DNA replication	0.049996967	FBgn0005655,FBgn0015929,FBgn0020633,FBgn0027903,FBgn0028700,FBgn0032244,FBgn0259113,FBgn0260985,FBgn0261976,FBgn0262619,FBgn0264326,FBgn0284442	GO:0006271	0.700036147	0.705426	True
Downregulated	Gene Ontology	Biological Process	ATP generation from ADP	0.049996967	FBgn0000064,FBgn0000579,FBgn0001091,FBgn0001186,FBgn0003071,FBgn0003074,FBgn0004647,FBgn0014869,FBgn0086355,FBgn0250906,FBgn0265356,FBgn0267385	GO:0006757	0.378730864	0.990933	True
Downregulated	Gene Ontology	Biological Process	purine nucleoside diphosphate metabolic process	0.049996967	FBgn0000064,FBgn0000579,FBgn0001091,FBgn0001186,FBgn0003071,FBgn0003074,FBgn0004647,FBgn0014869,FBgn0086355,FBgn0250906,FBgn0265356,FBgn0267385	GO:0009135	0.445728508	0.95249577	True
Downregulated	Gene Ontology	Biological Process	purine ribonucleoside diphosphate metabolic process	0.049996967	FBgn0000064,FBgn0000579,FBgn0001091,FBgn0001186,FBgn0003071,FBgn0003074,FBgn0004647,FBgn0014869,FBgn0086355,FBgn0250906,FBgn0265356,FBgn0267385	GO:0009179	0.443881304	0.98708905	True
Downregulated	Gene Ontology	Biological Process	DNA strand elongation	0.049996967	FBgn0005655,FBgn0015929,FBgn0020633,FBgn0027903,FBgn0028700,FBgn0032244,FBgn0259113,FBgn0260985,FBgn0261976,FBgn0262619,FBgn0264326,FBgn0284442	GO:0022616	0.765557977	0.27481144	False
Downregulated	Gene Ontology	Biological Process	ADP metabolic process	0.049996967	FBgn0000064,FBgn0000579,FBgn0001091,FBgn0001186,FBgn0003071,FBgn0003074,FBgn0004647,FBgn0014869,FBgn0086355,FBgn0250906,FBgn0265356,FBgn0267385	GO:0046031	0.411402412	0.97831878	True
Downregulated	Gene Ontology	Cellular Component	cytoplasmic vesicle	2.83E-32	FBgn0000183,FBgn0000257,FBgn0000319,FBgn0000330,FBgn0000339,FBgn0000416,FBgn0000547,FBgn0000636,FBgn0001087,FBgn0001202,FBgn0002566,FBgn0003310,FBgn0003475,FBgn0004387,FBgn0004574,FBgn0004868,FBgn0010051,FBgn0010333,FBgn0010348,FBgn0010380,FBgn0011232,FBgn0011672,FBgn0011710,FBgn0013718,FBgn0013750,FBgn0014010,FBgn0014020,FBgn0014411,FBgn0015477,FBgn0015614,FBgn0015789,FBgn0015790,FBgn0015791,FBg…	GO:0031410	0.501092781	0	False
Downregulated	Gene Ontology	Cellular Component	intracellular vesicle	2.83E-32	FBgn0000183,FBgn0000257,FBgn0000319,FBgn0000330,FBgn0000339,FBgn0000416,FBgn0000547,FBgn0000636,FBgn0001087,FBgn0001202,FBgn0002566,FBgn0003310,FBgn0003475,FBgn0004387,FBgn0004574,FBgn0004868,FBgn0010051,FBgn0010333,FBgn0010348,FBgn0010380,FBgn0011232,FBgn0011672,FBgn0011710,FBgn0013718,FBgn0013750,FBgn0014010,FBgn0014020,FBgn0014411,FBgn0015477,FBgn0015614,FBgn0015789,FBgn0015790,FBgn0015791,FBg…	GO:0097708	0.517687243	0.97665298	True
Downregulated	Gene Ontology	Cellular Component	vesicle	2.89E-32	FBgn0000183,FBgn0000257,FBgn0000319,FBgn0000330,FBgn0000339,FBgn0000416,FBgn0000547,FBgn0000636,FBgn0001087,FBgn0001202,FBgn0002566,FBgn0003310,FBgn0003475,FBgn0004387,FBgn0004574,FBgn0004868,FBgn0010051,FBgn0010246,FBgn0010333,FBgn0010348,FBgn0010380,FBgn0011232,FBgn0011672,FBgn0011710,FBgn0013718,FBgn0013750,FBgn0014009,FBgn0014010,FBgn0014020,FBgn0014411,FBgn0015477,FBgn0015614,FBgn0015789,FBg…	GO:0031982	0.798251058	0.30762799	False
Downregulated	Gene Ontology	Cellular Component	endosome	4.09E-29	FBgn0000257,FBgn0000416,FBgn0000547,FBgn0000636,FBgn0001087,FBgn0001202,FBgn0002566,FBgn0003310,FBgn0004387,FBgn0010348,FBgn0011672,FBgn0013718,FBgn0013750,FBgn0014010,FBgn0014411,FBgn0015477,FBgn0015789,FBgn0015790,FBgn0015791,FBgn0015793,FBgn0015795,FBgn0016693,FBgn0016701,FBgn0019968,FBgn0021814,FBgn0022027,FBgn0023508,FBgn0025802,FBgn0025864,FBgn0026090,FBgn0026369,FBgn0026379,FBgn0027363,FBg…	GO:0005768	0.490449464	0.91337521	True
Downregulated	Gene Ontology	Cellular Component	plasma membrane	1.87E-24	FBgn0000017,FBgn0000077,FBgn0000152,FBgn0000253,FBgn0000273,FBgn0000316,FBgn0000319,FBgn0000384,FBgn0000499,FBgn0000547,FBgn0000636,FBgn0000723,FBgn0001104,FBgn0001105,FBgn0001122,FBgn0001123,FBgn0001137,FBgn0001247,FBgn0001250,FBgn0001624,FBgn0001941,FBgn0001965,FBgn0001987,FBgn0001990,FBgn0001991,FBgn0002121,FBgn0002413,FBgn0002524,FBgn0002921,FBgn0003041,FBgn0003079,FBgn0003093,FBgn0003205,FBg…	GO:0005886	0.885030145	0.41331132	True
Downregulated	Gene Ontology	Cellular Component	membrane	4.43E-24	FBgn0000017,FBgn0000077,FBgn0000084,FBgn0000152,FBgn0000183,FBgn0000253,FBgn0000257,FBgn0000273,FBgn0000316,FBgn0000319,FBgn0000330,FBgn0000339,FBgn0000370,FBgn0000384,FBgn0000499,FBgn0000547,FBgn0000636,FBgn0000723,FBgn0001087,FBgn0001104,FBgn0001105,FBgn0001122,FBgn0001123,FBgn0001137,FBgn0001247,FBgn0001250,FBgn0001316,FBgn0001404,FBgn0001624,FBgn0001941,FBgn0001965,FBgn0001987,FBgn0001990,FBg…	GO:0016020	0.999904596	7.96E-05	False
Downregulated	Gene Ontology	Cellular Component	endomembrane system	1.12E-23	FBgn0000083,FBgn0000115,FBgn0000152,FBgn0000183,FBgn0000257,FBgn0000319,FBgn0000339,FBgn0000370,FBgn0000416,FBgn0000547,FBgn0000636,FBgn0001087,FBgn0001202,FBgn0001316,FBgn0001961,FBgn0002121,FBgn0002524,FBgn0002566,FBgn0003048,FBgn0003218,FBgn0003310,FBgn0003330,FBgn0004373,FBgn0004387,FBgn0004419,FBgn0004509,FBgn0004574,FBgn0004648,FBgn0004868,FBgn0004907,FBgn0005672,FBgn0010051,FBgn0010269,FBg…	GO:0012505	0.999935755	3.82E-05	False
Downregulated	Gene Ontology	Cellular Component	cell periphery	2.52E-23	FBgn0000017,FBgn0000077,FBgn0000083,FBgn0000152,FBgn0000253,FBgn0000256,FBgn0000273,FBgn0000308,FBgn0000316,FBgn0000319,FBgn0000384,FBgn0000499,FBgn0000547,FBgn0000636,FBgn0000723,FBgn0001104,FBgn0001105,FBgn0001122,FBgn0001123,FBgn0001137,FBgn0001247,FBgn0001250,FBgn0001308,FBgn0001624,FBgn0001941,FBgn0001965,FBgn0001987,FBgn0001990,FBgn0001991,FBgn0002121,FBgn0002413,FBgn0002524,FBgn0002921,FBg…	GO:0071944	0.999922479	0.00012988	False
Downregulated	Gene Ontology	Cellular Component	Golgi apparatus	5.14E-17	FBgn0000115,FBgn0000183,FBgn0000319,FBgn0001087,FBgn0002121,FBgn0003310,FBgn0004373,FBgn0004509,FBgn0010348,FBgn0010380,FBgn0011232,FBgn0011708,FBgn0013334,FBgn0014009,FBgn0015789,FBgn0015790,FBgn0015791,FBgn0015793,FBgn0015797,FBgn0020251,FBgn0024187,FBgn0024689,FBgn0024833,FBgn0025335,FBgn0025724,FBgn0025725,FBgn0026179,FBgn0026616,FBgn0026634,FBgn0026787,FBgn0027453,FBgn0027496,FBgn0027497,FBg…	GO:0005794	0.636681385	0.31723498	False
Downregulated	Gene Ontology	Cellular Component	cell junction	6.03E-15	FBgn0000017,FBgn0000316,FBgn0000547,FBgn0000636,FBgn0000723,FBgn0001087,FBgn0001108,FBgn0001202,FBgn0001250,FBgn0001624,FBgn0001987,FBgn0002121,FBgn0002921,FBgn0003256,FBgn0003371,FBgn0003392,FBgn0003514,FBgn0003520,FBgn0004419,FBgn0004456,FBgn0004574,FBgn0004583,FBgn0004638,FBgn0004657,FBgn0004868,FBgn0005536,FBgn0010215,FBgn0010238,FBgn0010395,FBgn0010434,FBgn0010894,FBgn0011288,FBgn0011570,FBg…	GO:0030054	0.999945771	3.17E-05	False
Downregulated	Gene Ontology	Cellular Component	cell cortex	5.93E-14	FBgn0000017,FBgn0000083,FBgn0000152,FBgn0000256,FBgn0000308,FBgn0000319,FBgn0000499,FBgn0000547,FBgn0001104,FBgn0001308,FBgn0001624,FBgn0002121,FBgn0003041,FBgn0003475,FBgn0003514,FBgn0003520,FBgn0003557,FBgn0003744,FBgn0005536,FBgn0010246,FBgn0010333,FBgn0010341,FBgn0010379,FBgn0010909,FBgn0011661,FBgn0011674,FBgn0011710,FBgn0011739,FBgn0013718,FBgn0013726,FBgn0014010,FBgn0014020,FBgn0014029,FBg…	GO:0005938	0.79091692	0.20170185	False
Downregulated	Gene Ontology	Cellular Component	vesicle membrane	9.81E-14	FBgn0000183,FBgn0000319,FBgn0001087,FBgn0003310,FBgn0003475,FBgn0010051,FBgn0010380,FBgn0013718,FBgn0015477,FBgn0015790,FBgn0015795,FBgn0016693,FBgn0021814,FBgn0022027,FBgn0024833,FBgn0025724,FBgn0025725,FBgn0026090,FBgn0026369,FBgn0026379,FBgn0027496,FBgn0028582,FBgn0028968,FBgn0028969,FBgn0030089,FBgn0030791,FBgn0030894,FBgn0031090,FBgn0031310,FBgn0031457,FBgn0031534,FBgn0031611,FBgn0032402,FBg…	GO:0012506	0.539500817	0.90907057	True
Downregulated	Gene Ontology	Cellular Component	cytoplasmic vesicle membrane	1.08E-13	FBgn0000183,FBgn0000319,FBgn0001087,FBgn0003310,FBgn0003475,FBgn0010051,FBgn0010380,FBgn0013718,FBgn0015477,FBgn0015790,FBgn0015795,FBgn0016693,FBgn0021814,FBgn0022027,FBgn0024833,FBgn0025724,FBgn0025725,FBgn0026090,FBgn0026369,FBgn0026379,FBgn0027496,FBgn0028582,FBgn0028968,FBgn0028969,FBgn0030089,FBgn0030791,FBgn0030894,FBgn0031090,FBgn0031310,FBgn0031457,FBgn0031534,FBgn0031611,FBgn0032402,FBg…	GO:0030659	0.490827704	0.91663773	True
Downregulated	Gene Ontology	Cellular Component	endosome membrane	3.29E-11	FBgn0001087,FBgn0003310,FBgn0013718,FBgn0015477,FBgn0015795,FBgn0016693,FBgn0021814,FBgn0022027,FBgn0026090,FBgn0026369,FBgn0026379,FBgn0030894,FBgn0031090,FBgn0031310,FBgn0031457,FBgn0031534,FBgn0031611,FBgn0032402,FBgn0032642,FBgn0032949,FBgn0034744,FBgn0035028,FBgn0035251,FBgn0035589,FBgn0035703,FBgn0036058,FBgn0036141,FBgn0036666,FBgn0036740,FBgn0036805,FBgn0036932,FBgn0037231,FBgn0037299,FBg…	GO:0010008	0.476329967	0.92144405	True
Downregulated	Gene Ontology	Cellular Component	bounding membrane of organelle	5.46E-11	FBgn0000152,FBgn0000183,FBgn0000319,FBgn0001087,FBgn0001316,FBgn0002121,FBgn0003310,FBgn0004509,FBgn0010051,FBgn0010380,FBgn0011708,FBgn0013718,FBgn0014009,FBgn0014133,FBgn0015477,FBgn0015790,FBgn0015795,FBgn0016693,FBgn0021814,FBgn0022027,FBgn0024187,FBgn0024833,FBgn0024985,FBgn0025724,FBgn0025725,FBgn0026090,FBgn0026179,FBgn0026369,FBgn0026379,FBgn0026616,FBgn0027496,FBgn0028500,FBgn0028552,FBg…	GO:0098588	0.705786243	0.32656171	False
Downregulated	Gene Ontology	Cellular Component	vesicle tethering complex	1.94E-09	FBgn0000257,FBgn0002566,FBgn0011232,FBgn0024689,FBgn0026634,FBgn0031536,FBgn0031598,FBgn0031710,FBgn0032204,FBgn0032258,FBgn0033401,FBgn0034271,FBgn0034380,FBgn0035704,FBgn0037022,FBgn0037998,FBgn0038303,FBgn0038593,FBgn0051040,FBgn0052350,FBgn0260655,FBgn0260860,FBgn0260861,FBgn0261787,FBgn0266667,FBgn0266668,FBgn0266669,FBgn0266670,FBgn0266671,FBgn0266672,FBgn0266673,FBgn0266674,FBgn0266724,FBg…	GO:0099023	0.919075244	0	False
Downregulated	Gene Ontology	Cellular Component	late endosome	9.97E-09	FBgn0000416,FBgn0001087,FBgn0002566,FBgn0003310,FBgn0015791,FBgn0015795,FBgn0023508,FBgn0026090,FBgn0029959,FBgn0030904,FBgn0031310,FBgn0031458,FBgn0031640,FBgn0032642,FBgn0032949,FBgn0033033,FBgn0033434,FBgn0033755,FBgn0034708,FBgn0034744,FBgn0034970,FBgn0035028,FBgn0035251,FBgn0035470,FBgn0035589,FBgn0035703,FBgn0035704,FBgn0036058,FBgn0036141,FBgn0036740,FBgn0036805,FBgn0036932,FBgn0037231,FBg…	GO:0005770	0.52512259	0.79677243	True
Downregulated	Gene Ontology	Cellular Component	synapse	2.10E-08	FBgn0000316,FBgn0000636,FBgn0001087,FBgn0001108,FBgn0001202,FBgn0001624,FBgn0002121,FBgn0003256,FBgn0003371,FBgn0003392,FBgn0003520,FBgn0004419,FBgn0004574,FBgn0004638,FBgn0004657,FBgn0004868,FBgn0011288,FBgn0011710,FBgn0013334,FBgn0013759,FBgn0013997,FBgn0014009,FBgn0014010,FBgn0015218,FBgn0015614,FBgn0015789,FBgn0015790,FBgn0015791,FBgn0015793,FBgn0015795,FBgn0015797,FBgn0015803,FBgn0016693,FBg…	GO:0045202	0.835240058	2.98E-05	False
Downregulated	Gene Ontology	Cellular Component	cytoplasm	2.46E-08	FBgn0000017,FBgn0000047,FBgn0000083,FBgn0000084,FBgn0000115,FBgn0000152,FBgn0000173,FBgn0000183,FBgn0000229,FBgn0000239,FBgn0000253,FBgn0000256,FBgn0000257,FBgn0000259,FBgn0000273,FBgn0000286,FBgn0000308,FBgn0000316,FBgn0000318,FBgn0000319,FBgn0000330,FBgn0000339,FBgn0000370,FBgn0000414,FBgn0000416,FBgn0000499,FBgn0000524,FBgn0000536,FBgn0000547,FBgn0000611,FBgn0000636,FBgn0000709,FBgn0000711,FBg…	GO:0005737	0.848679394	0.19616909	False
Downregulated	Gene Ontology	Cellular Component	clathrin-coated vesicle	1.56E-07	FBgn0000183,FBgn0000319,FBgn0010380,FBgn0015790,FBgn0024187,FBgn0024833,FBgn0027561,FBgn0028484,FBgn0028582,FBgn0030089,FBgn0030141,FBgn0030791,FBgn0036309,FBgn0037702,FBgn0038223,FBgn0038890,FBgn0039132,FBgn0043012,FBgn0086372,FBgn0260862,FBgn0261279,FBgn0262518,FBgn0263351,FBgn0264855,FBgn0266670	GO:0030136	0.555136621	0.78470822	True
Downregulated	Gene Ontology	Cellular Component	anchoring junction	7.01E-07	FBgn0000017,FBgn0000547,FBgn0000636,FBgn0000723,FBgn0001250,FBgn0001624,FBgn0001987,FBgn0002121,FBgn0002921,FBgn0003514,FBgn0004456,FBgn0004583,FBgn0004657,FBgn0005536,FBgn0010215,FBgn0010238,FBgn0010395,FBgn0010434,FBgn0010894,FBgn0011570,FBgn0011661,FBgn0011739,FBgn0013720,FBgn0013733,FBgn0013750,FBgn0013997,FBgn0014020,FBgn0015777,FBgn0016078,FBgn0020249,FBgn0020440,FBgn0026192,FBgn0028427,FBg…	GO:0070161	0.838827974	0.85478634	True
Downregulated	Gene Ontology	Cellular Component	cytoskeleton	8.43E-07	FBgn0000047,FBgn0000152,FBgn0000228,FBgn0000253,FBgn0000256,FBgn0000709,FBgn0001108,FBgn0001202,FBgn0001308,FBgn0001316,FBgn0001961,FBgn0002121,FBgn0002645,FBgn0003371,FBgn0003392,FBgn0003447,FBgn0003514,FBgn0003654,FBgn0003884,FBgn0003886,FBgn0003888,FBgn0003890,FBgn0004133,FBgn0004177,FBgn0004380,FBgn0004381,FBgn0004387,FBgn0004397,FBgn0004583,FBgn0004687,FBgn0004908,FBgn0010215,FBgn0010235,FBg…	GO:0005856	0.78488602	0.25296998	False
Downregulated	Gene Ontology	Cellular Component	presynapse	1.145E-06	FBgn0001087,FBgn0001108,FBgn0001624,FBgn0002121,FBgn0003520,FBgn0004574,FBgn0004638,FBgn0004657,FBgn0004868,FBgn0011288,FBgn0011710,FBgn0013759,FBgn0013997,FBgn0014009,FBgn0015614,FBgn0015789,FBgn0015790,FBgn0016693,FBgn0020440,FBgn0023388,FBgn0025641,FBgn0026192,FBgn0026378,FBgn0027505,FBgn0028582,FBgn0028671,FBgn0029687,FBgn0030391,FBgn0030412,FBgn0031460,FBgn0033539,FBgn0034691,FBgn0034708,FBg…	GO:0098793	0.845974361	0.78673107	True
Downregulated	Gene Ontology	Cellular Component	recycling endosome	4.09988E-06	FBgn0000636,FBgn0013718,FBgn0013750,FBgn0015789,FBgn0015790,FBgn0015791,FBgn0015793,FBgn0016693,FBgn0016701,FBgn0023508,FBgn0025802,FBgn0025864,FBgn0028703,FBgn0030089,FBgn0030499,FBgn0031304,FBgn0031458,FBgn0031460,FBgn0031710,FBgn0031768,FBgn0033033,FBgn0034271,FBgn0034380,FBgn0036257,FBgn0036299,FBgn0036566,FBgn0037750,FBgn0039234,FBgn0040285,FBgn0053198,FBgn0262518,FBgn0266670,FBgn0266674	GO:0055037	0.551106177	0.73647226	True
Downregulated	Gene Ontology	Cellular Component	cell projection	5.88924E-06	FBgn0000017,FBgn0000229,FBgn0000253,FBgn0000273,FBgn0000308,FBgn0000316,FBgn0000384,FBgn0000414,FBgn0001087,FBgn0001108,FBgn0001308,FBgn0001624,FBgn0001965,FBgn0003218,FBgn0003371,FBgn0003447,FBgn0003520,FBgn0003744,FBgn0004380,FBgn0004419,FBgn0004435,FBgn0004574,FBgn0010051,FBgn0010238,FBgn0010246,FBgn0010303,FBgn0010333,FBgn0010341,FBgn0011288,FBgn0011747,FBgn0013733,FBgn0013759,FBgn0014007,FBg…	GO:0042995	0.999943586	3.84E-05	False
Downregulated	Gene Ontology	Cellular Component	plasma membrane bounded cell projection	1.00887E-05	FBgn0000017,FBgn0000229,FBgn0000253,FBgn0000273,FBgn0000308,FBgn0000316,FBgn0000384,FBgn0000414,FBgn0001087,FBgn0001108,FBgn0001308,FBgn0001624,FBgn0001965,FBgn0003218,FBgn0003371,FBgn0003447,FBgn0003520,FBgn0003744,FBgn0004380,FBgn0004419,FBgn0004435,FBgn0004574,FBgn0010051,FBgn0010238,FBgn0010246,FBgn0010303,FBgn0010333,FBgn0010341,FBgn0011288,FBgn0011747,FBgn0013733,FBgn0013759,FBgn0014007,FBg…	GO:0120025	0.956579138	3.11E-05	False
Downregulated	Gene Ontology	Cellular Component	extrinsic component of plasma membrane	4.07043E-05	FBgn0000017,FBgn0000384,FBgn0000723,FBgn0001104,FBgn0001105,FBgn0001122,FBgn0001123,FBgn0001965,FBgn0004435,FBgn0004921,FBgn0010215,FBgn0010333,FBgn0015295,FBgn0015513,FBgn0015589,FBgn0024277,FBgn0028484,FBgn0033756,FBgn0050054,FBgn0086372,FBgn0262733,FBgn0262738,FBgn0263998,FBgn0264959,FBgn0267252	GO:0019897	0.888060203	0.2252742	False
Downregulated	Gene Ontology	Cellular Component	cytoplasmic side of plasma membrane	5.55108E-05	FBgn0000384,FBgn0000723,FBgn0001104,FBgn0001105,FBgn0001122,FBgn0001123,FBgn0001965,FBgn0001990,FBgn0004397,FBgn0004435,FBgn0004583,FBgn0004921,FBgn0011661,FBgn0015295,FBgn0024277,FBgn0025574,FBgn0028484,FBgn0030748,FBgn0031090,FBgn0033402,FBgn0033756,FBgn0050054,FBgn0050476,FBgn0086656,FBgn0250823,FBgn0259212,FBgn0261983,FBgn0261988,FBgn0262127,FBgn0262733,FBgn0263998,FBgn0264959,FBgn0267252	GO:0009898	0.858285992	0.22963675	False
Downregulated	Gene Ontology	Cellular Component	clathrin coat	6.94605E-05	FBgn0000319,FBgn0000330,FBgn0010380,FBgn0024833,FBgn0028582,FBgn0030089,FBgn0030791,FBgn0035060,FBgn0038223,FBgn0039132,FBgn0043012,FBgn0261279,FBgn0263351,FBgn0264855	GO:0030118	0.722237521	0.28887661	False
Downregulated	Gene Ontology	Cellular Component	transport vesicle	9.53911E-05	FBgn0000319,FBgn0004868,FBgn0011710,FBgn0015614,FBgn0015789,FBgn0015790,FBgn0023388,FBgn0024187,FBgn0024833,FBgn0026378,FBgn0027505,FBgn0028671,FBgn0029687,FBgn0030089,FBgn0030391,FBgn0030412,FBgn0031090,FBgn0031460,FBgn0033339,FBgn0033460,FBgn0035060,FBgn0036141,FBgn0036566,FBgn0036819,FBgn0037084,FBgn0038223,FBgn0039132,FBgn0040087,FBgn0040285,FBgn0053653,FBgn0086372,FBgn0259824,FBgn0259923,FBg…	GO:0030133	0.524695974	0.82573037	True
Downregulated	Gene Ontology	Cellular Component	Golgi apparatus subcompartment	0.000109691	FBgn0000319,FBgn0001087,FBgn0004509,FBgn0010348,FBgn0010380,FBgn0011232,FBgn0015791,FBgn0020251,FBgn0025724,FBgn0027558,FBgn0028538,FBgn0030089,FBgn0030141,FBgn0030343,FBgn0031106,FBgn0031304,FBgn0031600,FBgn0031710,FBgn0031768,FBgn0031882,FBgn0033339,FBgn0033713,FBgn0033995,FBgn0034400,FBgn0034854,FBgn0035449,FBgn0035866,FBgn0036446,FBgn0036485,FBgn0036614,FBgn0037218,FBgn0037339,FBgn0037881,FBg…	GO:0098791	0.679398009	0.5854468	True
Downregulated	Gene Ontology	Cellular Component	apical junction complex	0.000127232	FBgn0000636,FBgn0001624,FBgn0001987,FBgn0002121,FBgn0002921,FBgn0005536,FBgn0010238,FBgn0010434,FBgn0010894,FBgn0011661,FBgn0013720,FBgn0013997,FBgn0015777,FBgn0016078,FBgn0026192,FBgn0031571,FBgn0033032,FBgn0035085,FBgn0036198,FBgn0036299,FBgn0039269,FBgn0067864,FBgn0250785,FBgn0261053,FBgn0261854,FBgn0263289,FBgn0265991,FBgn0266409,FBgn0266670,FBgn0266671,FBgn0267488,FBgn0283724	GO:0043296	0.838082957	0.75669169	True
Downregulated	Gene Ontology	Cellular Component	extrinsic component of membrane	0.000197164	FBgn0000017,FBgn0000384,FBgn0000723,FBgn0001104,FBgn0001105,FBgn0001122,FBgn0001123,FBgn0001965,FBgn0004435,FBgn0004574,FBgn0004921,FBgn0010215,FBgn0010333,FBgn0010398,FBgn0015279,FBgn0015295,FBgn0015513,FBgn0015589,FBgn0024277,FBgn0028484,FBgn0031611,FBgn0032935,FBgn0033756,FBgn0037551,FBgn0037648,FBgn0038058,FBgn0039636,FBgn0041184,FBgn0044452,FBgn0050054,FBgn0052113,FBgn0052649,FBgn0086372,FBg…	GO:0019898	0.980732188	2.72E-05	False
Downregulated	Gene Ontology	Cellular Component	clathrin-coated vesicle membrane	0.000228647	FBgn0000183,FBgn0000319,FBgn0010380,FBgn0024833,FBgn0028582,FBgn0030089,FBgn0030791,FBgn0038223,FBgn0039132,FBgn0043012,FBgn0261279,FBgn0263351,FBgn0264855	GO:0030665	0.53899499	0.84661673	True
Downregulated	Gene Ontology	Cellular Component	extrinsic component of cytoplasmic side of plasma membrane	0.000279583	FBgn0000384,FBgn0000723,FBgn0001104,FBgn0001105,FBgn0001122,FBgn0001123,FBgn0001965,FBgn0004435,FBgn0004921,FBgn0015295,FBgn0024277,FBgn0028484,FBgn0033756,FBgn0050054,FBgn0262733,FBgn0263998,FBgn0264959,FBgn0267252	GO:0031234	0.782230084	0.93598493	True
Downregulated	Gene Ontology	Cellular Component	plasma membrane region	0.000288762	FBgn0000316,FBgn0000319,FBgn0000384,FBgn0001250,FBgn0001624,FBgn0001965,FBgn0001991,FBgn0002121,FBgn0002921,FBgn0003041,FBgn0003514,FBgn0003520,FBgn0004397,FBgn0004456,FBgn0004583,FBgn0004657,FBgn0010348,FBgn0010380,FBgn0011661,FBgn0011672,FBgn0011710,FBgn0013718,FBgn0013726,FBgn0013750,FBgn0014020,FBgn0015790,FBgn0015872,FBgn0020510,FBgn0023172,FBgn0023388,FBgn0024236,FBgn0024754,FBgn0026192,FBg…	GO:0098590	0.910895078	0.26245885	False
Downregulated	Gene Ontology	Cellular Component	cell-cell junction	0.000325093	FBgn0000017,FBgn0000547,FBgn0000636,FBgn0000723,FBgn0001624,FBgn0001987,FBgn0002121,FBgn0002921,FBgn0003514,FBgn0004583,FBgn0005536,FBgn0010215,FBgn0010238,FBgn0010434,FBgn0010894,FBgn0011570,FBgn0011661,FBgn0011739,FBgn0013720,FBgn0013733,FBgn0013750,FBgn0013997,FBgn0014020,FBgn0015777,FBgn0016078,FBgn0020249,FBgn0026192,FBgn0031571,FBgn0033032,FBgn0034577,FBgn0035085,FBgn0036198,FBgn0036299,FBg…	GO:0005911	0.826174612	0.87455908	True
Downregulated	Gene Ontology	Cellular Component	cell cortex region	0.000365631	FBgn0000017,FBgn0000499,FBgn0001104,FBgn0001624,FBgn0003514,FBgn0003520,FBgn0005536,FBgn0011674,FBgn0011739,FBgn0013718,FBgn0014020,FBgn0014141,FBgn0020278,FBgn0020510,FBgn0020621,FBgn0021760,FBgn0023172,FBgn0023388,FBgn0025864,FBgn0026192,FBgn0031090,FBgn0032859,FBgn0033539,FBgn0034408,FBgn0034970,FBgn0039994,FBgn0040080,FBgn0053193,FBgn0067864,FBgn0086779,FBgn0260941,FBgn0261570,FBgn0261822,FBg…	GO:0099738	0.809807324	0.20235799	False
Downregulated	Gene Ontology	Cellular Component	side of membrane	0.000402785	FBgn0000384,FBgn0000723,FBgn0001104,FBgn0001105,FBgn0001122,FBgn0001123,FBgn0001965,FBgn0001990,FBgn0004397,FBgn0004435,FBgn0004583,FBgn0004921,FBgn0011661,FBgn0015295,FBgn0024277,FBgn0025574,FBgn0028484,FBgn0030748,FBgn0031090,FBgn0033402,FBgn0033438,FBgn0033756,FBgn0035965,FBgn0036317,FBgn0050054,FBgn0050476,FBgn0086656,FBgn0250823,FBgn0259152,FBgn0259212,FBgn0260499,FBgn0261983,FBgn0261988,FBg…	GO:0098552	0.980831053	0.02636031	False
Downregulated	Gene Ontology	Cellular Component	cytoplasmic side of membrane	0.000408186	FBgn0000384,FBgn0000723,FBgn0001104,FBgn0001105,FBgn0001122,FBgn0001123,FBgn0001965,FBgn0001990,FBgn0004397,FBgn0004435,FBgn0004583,FBgn0004921,FBgn0011661,FBgn0015295,FBgn0024277,FBgn0025574,FBgn0028484,FBgn0030748,FBgn0031090,FBgn0033402,FBgn0033756,FBgn0035965,FBgn0050054,FBgn0050476,FBgn0086656,FBgn0250823,FBgn0259152,FBgn0259212,FBgn0261983,FBgn0261988,FBgn0262127,FBgn0262733,FBgn0263998,FBg…	GO:0098562	0.909410642	0.9298505	True
Downregulated	Gene Ontology	Cellular Component	coated vesicle	0.000527186	FBgn0000183,FBgn0000319,FBgn0000339,FBgn0010380,FBgn0015790,FBgn0024187,FBgn0024833,FBgn0025724,FBgn0025725,FBgn0027496,FBgn0027561,FBgn0028484,FBgn0028582,FBgn0028968,FBgn0028969,FBgn0030089,FBgn0030141,FBgn0030791,FBgn0033339,FBgn0033460,FBgn0036309,FBgn0037702,FBgn0038223,FBgn0038890,FBgn0039132,FBgn0039160,FBgn0040087,FBgn0043012,FBgn0086372,FBgn0243513,FBgn0260856,FBgn0260862,FBgn0261279,FBg…	GO:0030135	0.551706603	0.84440269	True
Downregulated	Gene Ontology	Cellular Component	septate junction	0.000690234	FBgn0000636,FBgn0001624,FBgn0001987,FBgn0002121,FBgn0002921,FBgn0010238,FBgn0010434,FBgn0010894,FBgn0013720,FBgn0013997,FBgn0015777,FBgn0016078,FBgn0031571,FBgn0033032,FBgn0035085,FBgn0036198,FBgn0036299,FBgn0067864,FBgn0250785,FBgn0263289,FBgn0266409,FBgn0267488	GO:0005918	0.872093789	0.56033168	True
Downregulated	Gene Ontology	Cellular Component	neuron projection	0.00071402	FBgn0000017,FBgn0000229,FBgn0000273,FBgn0000308,FBgn0000316,FBgn0000414,FBgn0001087,FBgn0001108,FBgn0001308,FBgn0001624,FBgn0003371,FBgn0003447,FBgn0003520,FBgn0003744,FBgn0004419,FBgn0004574,FBgn0010051,FBgn0010238,FBgn0010303,FBgn0010341,FBgn0011288,FBgn0011747,FBgn0013733,FBgn0013759,FBgn0014007,FBgn0014009,FBgn0015218,FBgn0015589,FBgn0015754,FBgn0015772,FBgn0015777,FBgn0015790,FBgn0016081,FBg…	GO:0043005	0.955675773	0.79385606	True
Downregulated	Gene Ontology	Cellular Component	clathrin vesicle coat	0.000749284	FBgn0000319,FBgn0010380,FBgn0024833,FBgn0028582,FBgn0030089,FBgn0030791,FBgn0038223,FBgn0039132,FBgn0043012,FBgn0261279,FBgn0263351,FBgn0264855	GO:0030125	0.463323574	0.91699052	True
Downregulated	Gene Ontology	Cellular Component	ESCRT complex	0.000789546	FBgn0021814,FBgn0022027,FBgn0027363,FBgn0030894,FBgn0034744,FBgn0035251,FBgn0035589,FBgn0036666,FBgn0036740,FBgn0036805,FBgn0037231,FBgn0037299,FBgn0037539,FBgn0039402,FBgn0086656,FBgn0086785,FBgn0283469	GO:0036452	0.525615178	0.72555829	True
Downregulated	Gene Ontology	Cellular Component	cytoplasmic region	0.000897984	FBgn0000017,FBgn0000499,FBgn0001104,FBgn0001108,FBgn0001308,FBgn0001624,FBgn0003514,FBgn0003520,FBgn0004419,FBgn0005536,FBgn0011674,FBgn0011739,FBgn0013718,FBgn0014020,FBgn0014141,FBgn0015218,FBgn0020278,FBgn0020510,FBgn0020621,FBgn0021760,FBgn0021825,FBgn0023172,FBgn0023388,FBgn0025864,FBgn0026192,FBgn0028421,FBgn0028471,FBgn0028734,FBgn0030354,FBgn0031090,FBgn0032859,FBgn0033539,FBgn0034408,FBg…	GO:0099568	0.852065772	0.18559541	False
Downregulated	Gene Ontology	Cellular Component	apical part of cell	0.000913664	FBgn0000017,FBgn0000499,FBgn0001104,FBgn0001624,FBgn0001991,FBgn0003514,FBgn0003520,FBgn0004397,FBgn0004456,FBgn0004583,FBgn0005536,FBgn0010341,FBgn0010348,FBgn0011661,FBgn0011672,FBgn0011674,FBgn0011739,FBgn0013718,FBgn0014020,FBgn0014141,FBgn0015589,FBgn0015872,FBgn0016078,FBgn0016081,FBgn0020278,FBgn0020621,FBgn0021764,FBgn0023172,FBgn0023388,FBgn0025864,FBgn0026192,FBgn0028992,FBgn0029157,FBg…	GO:0045177	0.999955549	2.55E-05	False
Downregulated	Gene Ontology	Cellular Component	apical cortex	0.001438118	FBgn0000017,FBgn0000499,FBgn0001104,FBgn0001624,FBgn0003514,FBgn0003520,FBgn0005536,FBgn0011674,FBgn0011739,FBgn0013718,FBgn0014020,FBgn0014141,FBgn0020278,FBgn0020621,FBgn0023172,FBgn0023388,FBgn0025864,FBgn0026192,FBgn0032859,FBgn0034408,FBgn0039994,FBgn0040080,FBgn0053193,FBgn0067864,FBgn0260941,FBgn0261570,FBgn0261854,FBgn0262127,FBgn0263601	GO:0045179	0.83054965	0.72436376	True
Downregulated	Gene Ontology	Cellular Component	membrane coat	0.001835028	FBgn0000319,FBgn0000330,FBgn0001087,FBgn0010380,FBgn0024833,FBgn0025724,FBgn0025725,FBgn0027496,FBgn0028582,FBgn0028968,FBgn0028969,FBgn0030089,FBgn0030791,FBgn0033339,FBgn0033460,FBgn0035060,FBgn0038223,FBgn0039132,FBgn0043012,FBgn0261279,FBgn0263351,FBgn0264855	GO:0030117	0.70503328	0.92650372	True
Downregulated	Gene Ontology	Cellular Component	coated membrane	0.001835028	FBgn0000319,FBgn0000330,FBgn0001087,FBgn0010380,FBgn0024833,FBgn0025724,FBgn0025725,FBgn0027496,FBgn0028582,FBgn0028968,FBgn0028969,FBgn0030089,FBgn0030791,FBgn0033339,FBgn0033460,FBgn0035060,FBgn0038223,FBgn0039132,FBgn0043012,FBgn0261279,FBgn0263351,FBgn0264855	GO:0048475	0.980247099	0.02716664	False
Downregulated	Gene Ontology	Cellular Component	actin cytoskeleton	0.002111921	FBgn0000047,FBgn0000253,FBgn0000256,FBgn0000709,FBgn0001308,FBgn0001961,FBgn0002121,FBgn0003447,FBgn0003514,FBgn0004133,FBgn0004397,FBgn0004687,FBgn0010215,FBgn0010246,FBgn0010622,FBgn0011570,FBgn0011661,FBgn0011726,FBgn0011742,FBgn0012051,FBgn0014141,FBgn0015754,FBgn0021825,FBgn0023172,FBgn0025641,FBgn0025865,FBgn0026059,FBgn0028427,FBgn0029881,FBgn0029903,FBgn0030685,FBgn0030955,FBgn0031050,FBg…	GO:0015629	0.804248352	0.47488343	True
Downregulated	Gene Ontology	Cellular Component	trans-Golgi network	0.0034579	FBgn0000319,FBgn0004509,FBgn0010380,FBgn0015791,FBgn0028538,FBgn0030089,FBgn0030141,FBgn0030343,FBgn0031304,FBgn0031600,FBgn0031710,FBgn0031768,FBgn0031882,FBgn0034400,FBgn0035866,FBgn0036614,FBgn0037339,FBgn0037884,FBgn0037989,FBgn0038223,FBgn0039505,FBgn0040285,FBgn0051729,FBgn0259221,FBgn0261279,FBgn0261787,FBgn0267378	GO:0005802	0.692975959	0.63633418	True
Downregulated	Gene Ontology	Cellular Component	microtubule cytoskeleton	0.004275812	FBgn0000152,FBgn0000228,FBgn0000253,FBgn0001108,FBgn0001202,FBgn0001308,FBgn0001316,FBgn0002645,FBgn0003371,FBgn0003392,FBgn0003514,FBgn0003654,FBgn0003884,FBgn0003886,FBgn0003888,FBgn0003890,FBgn0004177,FBgn0004380,FBgn0004381,FBgn0004387,FBgn0004908,FBgn0010235,FBgn0010622,FBgn0011230,FBgn0011570,FBgn0011661,FBgn0011710,FBgn0013718,FBgn0013726,FBgn0013733,FBgn0013765,FBgn0014029,FBgn0015589,FBg…	GO:0015630	0.788421331	0.76245927	True
Downregulated	Gene Ontology	Cellular Component	coated vesicle membrane	0.004401718	FBgn0000183,FBgn0000319,FBgn0010380,FBgn0024833,FBgn0025724,FBgn0025725,FBgn0027496,FBgn0028582,FBgn0028968,FBgn0028969,FBgn0030089,FBgn0030791,FBgn0033339,FBgn0033460,FBgn0038223,FBgn0039132,FBgn0040087,FBgn0043012,FBgn0260856,FBgn0260862,FBgn0261279,FBgn0263351,FBgn0264855	GO:0030662	0.511389343	0.91392125	True
Downregulated	Gene Ontology	Cellular Component	early endosome	0.006391953	FBgn0000547,FBgn0004387,FBgn0013750,FBgn0014010,FBgn0015791,FBgn0016693,FBgn0019968,FBgn0023508,FBgn0026369,FBgn0028671,FBgn0030055,FBgn0030904,FBgn0031457,FBgn0031768,FBgn0032191,FBgn0033033,FBgn0034529,FBgn0034708,FBgn0035704,FBgn0036141,FBgn0036257,FBgn0036299,FBgn0036566,FBgn0037116,FBgn0038065,FBgn0038890,FBgn0039402,FBgn0039924,FBgn0051092,FBgn0052758,FBgn0261049,FBgn0261064,FBgn0261279,FBg…	GO:0005769	0.528370421	0.7890629	True
Downregulated	Gene Ontology	Cellular Component	axon	0.007448853	FBgn0000017,FBgn0000229,FBgn0000414,FBgn0001087,FBgn0001108,FBgn0001308,FBgn0001624,FBgn0003371,FBgn0003520,FBgn0003744,FBgn0004574,FBgn0010051,FBgn0010303,FBgn0010341,FBgn0011288,FBgn0013733,FBgn0013759,FBgn0014007,FBgn0014009,FBgn0015589,FBgn0015754,FBgn0015772,FBgn0015777,FBgn0015790,FBgn0016081,FBgn0016693,FBgn0020440,FBgn0021760,FBgn0021825,FBgn0023081,FBgn0024277,FBgn0024326,FBgn0025641,FBg…	GO:0030424	0.957157775	0.74092392	True
Downregulated	Gene Ontology	Cellular Component	heterotrimeric G-protein complex	0.008081869	FBgn0000384,FBgn0001104,FBgn0001105,FBgn0001122,FBgn0001123,FBgn0004435,FBgn0004921,FBgn0033756,FBgn0050054,FBgn0267252	GO:0005834	0.706226411	0.91068197	True
Downregulated	Gene Ontology	Cellular Component	GTPase complex	0.008081869	FBgn0000384,FBgn0001104,FBgn0001105,FBgn0001122,FBgn0001123,FBgn0004435,FBgn0004921,FBgn0033756,FBgn0050054,FBgn0267252	GO:1905360	0.923808506	0.26543115	False
Downregulated	Gene Ontology	Cellular Component	secretory vesicle	0.008704077	FBgn0000319,FBgn0004574,FBgn0004868,FBgn0010051,FBgn0011710,FBgn0015614,FBgn0015789,FBgn0015790,FBgn0023388,FBgn0026378,FBgn0027505,FBgn0028671,FBgn0029687,FBgn0030391,FBgn0030412,FBgn0031090,FBgn0031460,FBgn0035060,FBgn0036141,FBgn0036566,FBgn0036819,FBgn0037084,FBgn0040285,FBgn0053653,FBgn0086372,FBgn0259824,FBgn0259923,FBgn0261049,FBgn0261722,FBgn0262518,FBgn0266719,FBgn0266720,FBgn0266758,FBg…	GO:0099503	0.573906028	0.78667516	True
Downregulated	Gene Ontology	Cellular Component	exocytic vesicle	0.010180257	FBgn0004868,FBgn0011710,FBgn0015614,FBgn0015789,FBgn0023388,FBgn0026378,FBgn0027505,FBgn0028671,FBgn0029687,FBgn0030391,FBgn0030412,FBgn0031090,FBgn0031460,FBgn0035060,FBgn0036141,FBgn0036566,FBgn0036819,FBgn0037084,FBgn0040285,FBgn0053653,FBgn0086372,FBgn0259824,FBgn0259923,FBgn0261049,FBgn0261722,FBgn0262518,FBgn0266719,FBgn0266758,FBgn0267849	GO:0070382	0.554188573	0.89777514	True
Downregulated	Gene Ontology	Cellular Component	vesicle coat	0.010617663	FBgn0000319,FBgn0010380,FBgn0024833,FBgn0025724,FBgn0025725,FBgn0027496,FBgn0028582,FBgn0028968,FBgn0028969,FBgn0030089,FBgn0030791,FBgn0033339,FBgn0033460,FBgn0038223,FBgn0039132,FBgn0043012,FBgn0261279,FBgn0263351,FBgn0264855	GO:0030120	0.436261704	0.95971595	True
Downregulated	Gene Ontology	Cellular Component	SNARE complex	0.010617663	FBgn0011288,FBgn0011708,FBgn0028552,FBgn0030412,FBgn0031106,FBgn0034913,FBgn0035965,FBgn0036341,FBgn0036643,FBgn0037084,FBgn0044871,FBgn0250791,FBgn0260856,FBgn0260857,FBgn0260858,FBgn0260862,FBgn0266186,FBgn0266720,FBgn0267849	GO:0031201	0.777686325	0.4419072	True
Downregulated	Gene Ontology	Cellular Component	synaptic vesicle	0.01154752	FBgn0004868,FBgn0011710,FBgn0015614,FBgn0015789,FBgn0023388,FBgn0026378,FBgn0027505,FBgn0028671,FBgn0029687,FBgn0030391,FBgn0030412,FBgn0031460,FBgn0035060,FBgn0036141,FBgn0036566,FBgn0036819,FBgn0037084,FBgn0040285,FBgn0053653,FBgn0086372,FBgn0259824,FBgn0259923,FBgn0261049,FBgn0261722,FBgn0262518,FBgn0266719,FBgn0266758,FBgn0267849	GO:0008021	0.448772309	0.73651343	True
Downregulated	Gene Ontology	Cellular Component	cell division site	0.013055561	FBgn0003041,FBgn0003514,FBgn0010348,FBgn0011661,FBgn0011710,FBgn0013718,FBgn0013726,FBgn0013750,FBgn0014029,FBgn0015790,FBgn0023172,FBgn0026430,FBgn0026431,FBgn0026432,FBgn0026433,FBgn0030685,FBgn0030694,FBgn0032876,FBgn0035533,FBgn0039889,FBgn0086779,FBgn0259923,FBgn0262473,FBgn0265101,FBgn0267378,FBgn0267975,FBgn0285937	GO:0032153	0.999953288	2.69E-05	False
Downregulated	Gene Ontology	Cellular Component	tight junction	0.021749814	FBgn0000636,FBgn0001624,FBgn0001987,FBgn0002121,FBgn0002921,FBgn0010238,FBgn0010434,FBgn0010894,FBgn0013720,FBgn0013997,FBgn0015777,FBgn0016078,FBgn0031571,FBgn0033032,FBgn0035085,FBgn0036198,FBgn0036299,FBgn0067864,FBgn0250785,FBgn0263289,FBgn0266409,FBgn0267488	GO:0070160	0.838522509	0.81582386	True
Downregulated	Gene Ontology	Cellular Component	late endosome membrane	0.025225072	FBgn0003310,FBgn0015795,FBgn0026090,FBgn0031310,FBgn0032642,FBgn0032949,FBgn0035028,FBgn0035703,FBgn0036058,FBgn0036932,FBgn0037339,FBgn0038816,FBgn0086676,FBgn0086785,FBgn0260856,FBgn0260862,FBgn0266186	GO:0031902	0.519124014	0.75244705	True
Downregulated	Gene Ontology	Cellular Component	clathrin-coated pit	0.026448828	FBgn0000319,FBgn0010380,FBgn0023388,FBgn0035060,FBgn0037702,FBgn0043012,FBgn0086372,FBgn0263351,FBgn0264855	GO:0005905	0.758267909	0.53792334	True
Downregulated	Gene Ontology	Cellular Component	clathrin adaptor complex	0.026448828	FBgn0000330,FBgn0010380,FBgn0024833,FBgn0030089,FBgn0038223,FBgn0039132,FBgn0043012,FBgn0263351,FBgn0264855	GO:0030131	0.725025103	0.94192733	True
Downregulated	Gene Ontology	Cellular Component	Golgi membrane	0.031849804	FBgn0002121,FBgn0004509,FBgn0011708,FBgn0014009,FBgn0024187,FBgn0026179,FBgn0026616,FBgn0028500,FBgn0028734,FBgn0028968,FBgn0029959,FBgn0030318,FBgn0031061,FBgn0031106,FBgn0031284,FBgn0033052,FBgn0035146,FBgn0035558,FBgn0035944,FBgn0036039,FBgn0036141,FBgn0037609,FBgn0039160,FBgn0039427,FBgn0039738,FBgn0040087,FBgn0044871,FBgn0051158,FBgn0052380,FBgn0053145,FBgn0053635,FBgn0066114,FBgn0067102,FBg…	GO:0000139	0.576330392	0.73567321	True
Downregulated	Gene Ontology	Cellular Component	plasma membrane protein complex	0.040539683	FBgn0000319,FBgn0000384,FBgn0001104,FBgn0001105,FBgn0001122,FBgn0001123,FBgn0001250,FBgn0001991,FBgn0002921,FBgn0003317,FBgn0004435,FBgn0004456,FBgn0004657,FBgn0004921,FBgn0010215,FBgn0010380,FBgn0010395,FBgn0011300,FBgn0011661,FBgn0015589,FBgn0015776,FBgn0015777,FBgn0024754,FBgn0026192,FBgn0028663,FBgn0030748,FBgn0031458,FBgn0033756,FBgn0034005,FBgn0034880,FBgn0035060,FBgn0039234,FBgn0039269,FBg…	GO:0098797	0.781459189	0.59295363	True
Downregulated	Gene Ontology	Cellular Component	cell-substrate junction	0.048278164	FBgn0000017,FBgn0001250,FBgn0004456,FBgn0004657,FBgn0010395,FBgn0013733,FBgn0020249,FBgn0020440,FBgn0028427,FBgn0032731,FBgn0033212,FBgn0035498,FBgn0036688,FBgn0041789,FBgn0046704,FBgn0052528,FBgn0085354,FBgn0260442,FBgn0261574,FBgn0265991,FBgn0267698	GO:0030055	0.842961893	0.77389172	True
Downregulated	Gene Ontology	Molecular Function	oxidoreductase activity	3.51E-16	FBgn0000261,FBgn0000406,FBgn0000447,FBgn0000565,FBgn0001091,FBgn0001128,FBgn0001208,FBgn0001248,FBgn0001989,FBgn0002719,FBgn0003308,FBgn0003462,FBgn0003965,FBgn0004654,FBgn0010226,FBgn0010383,FBgn0010516,FBgn0011704,FBgn0011768,FBgn0011828,FBgn0013773,FBgn0014032,FBgn0014469,FBgn0015031,FBgn0015623,FBgn0015714,FBgn0017566,FBgn0017567,FBgn0019624,FBgn0020385,FBgn0021765,FBgn0021906,FBgn0022359,FBg…	GO:0016491	0.932778731	0.06438709	False
Downregulated	Gene Ontology	Molecular Function	catalytic activity	1.40932E-06	FBgn0000052,FBgn0000053,FBgn0000063,FBgn0000064,FBgn0000100,FBgn0000116,FBgn0000147,FBgn0000150,FBgn0000221,FBgn0000261,FBgn0000406,FBgn0000447,FBgn0000533,FBgn0000557,FBgn0000562,FBgn0000565,FBgn0000566,FBgn0000579,FBgn0001089,FBgn0001091,FBgn0001124,FBgn0001125,FBgn0001128,FBgn0001145,FBgn0001186,FBgn0001208,FBgn0001248,FBgn0001280,FBgn0001330,FBgn0001989,FBgn0002466,FBgn0002622,FBgn0002719,FBg…	GO:0003824	1	0	False
Downregulated	Gene Ontology	Molecular Function	isomerase activity	3.439E-05	FBgn0003074,FBgn0003076,FBgn0010226,FBgn0010470,FBgn0011770,FBgn0013269,FBgn0013954,FBgn0014869,FBgn0015379,FBgn0025678,FBgn0025885,FBgn0026015,FBgn0028540,FBgn0029174,FBgn0030345,FBgn0031092,FBgn0032160,FBgn0032161,FBgn0032162,FBgn0032881,FBgn0033663,FBgn0033814,FBgn0034703,FBgn0034753,FBgn0035147,FBgn0035169,FBgn0035679,FBgn0035901,FBgn0036020,FBgn0037697,FBgn0037930,FBgn0038811,FBgn0039305,FBg…	GO:0016853	0.944585271	0	False
Downregulated	Gene Ontology	Molecular Function	lyase activity	5.62388E-05	FBgn0000064,FBgn0000566,FBgn0000579,FBgn0002622,FBgn0003082,FBgn0003141,FBgn0003257,FBgn0010100,FBgn0013307,FBgn0016054,FBgn0019932,FBgn0020513,FBgn0022710,FBgn0024841,FBgn0024957,FBgn0026576,FBgn0027843,FBgn0027844,FBgn0031148,FBgn0031877,FBgn0032076,FBgn0032160,FBgn0032161,FBgn0032162,FBgn0032394,FBgn0033735,FBgn0033879,FBgn0034191,FBgn0034356,FBgn0034488,FBgn0035083,FBgn0036271,FBgn0036381,FBg…	GO:0016829	0.942253209	0.04942248	False
Downregulated	Gene Ontology	Molecular Function	structural constituent of ribosome	0.001150234	FBgn0000100,FBgn0002579,FBgn0002593,FBgn0002622,FBgn0002626,FBgn0003274,FBgn0003279,FBgn0003517,FBgn0003941,FBgn0004867,FBgn0005533,FBgn0005593,FBgn0010265,FBgn0010408,FBgn0010409,FBgn0010411,FBgn0010412,FBgn0011272,FBgn0011284,FBgn0011787,FBgn0013325,FBgn0014026,FBgn0015288,FBgn0015756,FBgn0017579,FBgn0019936,FBgn0020910,FBgn0026257,FBgn0026372,FBgn0028648,FBgn0029897,FBgn0030616,FBgn0032518,FBg…	GO:0003735	1	0	False
Downregulated	Gene Ontology	Molecular Function	oxidoreductase activity, acting on CH-OH group of donors	0.002494618	FBgn0001128,FBgn0001248,FBgn0002719,FBgn0004654,FBgn0011768,FBgn0014032,FBgn0021765,FBgn0022359,FBgn0023507,FBgn0024289,FBgn0027552,FBgn0029994,FBgn0030968,FBgn0031500,FBgn0032350,FBgn0032405,FBgn0032729,FBgn0032889,FBgn0033949,FBgn0034500,FBgn0035588,FBgn0037354,FBgn0037370,FBgn0037973,FBgn0038878,FBgn0046114,FBgn0051548,FBgn0051549,FBgn0051673,FBgn0051674,FBgn0061356,FBgn0086254,FBgn0261445,FBg…	GO:0016614	0.04529486	null	null
Downregulated	Gene Ontology	Molecular Function	hydro-lyase activity	0.003625981	FBgn0000579,FBgn0010100,FBgn0024841,FBgn0024957,FBgn0027843,FBgn0027844,FBgn0031148,FBgn0032160,FBgn0032161,FBgn0032162,FBgn0032394,FBgn0033879,FBgn0034191,FBgn0036271,FBgn0036848,FBgn0037646,FBgn0038924,FBgn0039802,FBgn0286222	GO:0016836	0.851727815	0.04168971	False
Downregulated	Gene Ontology	Molecular Function	carbon-oxygen lyase activity	0.00378084	FBgn0000579,FBgn0002622,FBgn0003141,FBgn0010100,FBgn0024841,FBgn0024957,FBgn0027843,FBgn0027844,FBgn0031148,FBgn0032160,FBgn0032161,FBgn0032162,FBgn0032394,FBgn0033879,FBgn0034191,FBgn0036271,FBgn0036381,FBgn0036848,FBgn0037646,FBgn0038924,FBgn0039802,FBgn0286222	GO:0016835	0.850442472	0.71242089	True
Downregulated	Gene Ontology	Molecular Function	electron transfer activity	0.009487344	FBgn0003308,FBgn0010516,FBgn0015031,FBgn0017566,FBgn0017567,FBgn0019624,FBgn0021906,FBgn0025839,FBgn0029888,FBgn0030605,FBgn0030718,FBgn0030853,FBgn0031505,FBgn0032833,FBgn0033961,FBgn0034245,FBgn0034877,FBgn0035600,FBgn0036728,FBgn0038348,FBgn0038349,FBgn0039697,FBgn0263911,FBgn0266582,FBgn0267408,FBgn0284248,FBgn0286783	GO:0009055	0.792127914	0.42638033	True
Downregulated	Gene Ontology	Molecular Function	vitamin binding	0.010575414	FBgn0000566,FBgn0001124,FBgn0001125,FBgn0004507,FBgn0014427,FBgn0020764,FBgn0022774,FBgn0029823,FBgn0030478,FBgn0031913,FBgn0032393,FBgn0033451,FBgn0034488,FBgn0036117,FBgn0036147,FBgn0036381,FBgn0037186,FBgn0037607,FBgn0037942,FBgn0037955,FBgn0039776,FBgn0042627,FBgn0283427	GO:0019842	0.948603959	0	False
Downregulated	Gene Ontology	Molecular Function	oxidoreductase activity, acting on the CH-OH group of donors, NAD or NADP as acceptor	0.015428129	FBgn0001128,FBgn0001248,FBgn0002719,FBgn0004654,FBgn0011768,FBgn0014032,FBgn0021765,FBgn0022359,FBgn0024289,FBgn0027552,FBgn0029994,FBgn0030968,FBgn0031500,FBgn0032350,FBgn0032405,FBgn0032889,FBgn0033949,FBgn0034500,FBgn0035588,FBgn0037354,FBgn0037370,FBgn0037973,FBgn0038878,FBgn0046114,FBgn0051548,FBgn0051549,FBgn0051673,FBgn0051674,FBgn0086254,FBgn0261445,FBgn0262112,FBgn0262559,FBgn0262782,FBg…	GO:0016616	0.786973872	0.44288795	0.44288795
Downregulated	Gene Ontology	Molecular Function	snoRNA binding	0.023263377	FBgn0010292,FBgn0010926,FBgn0023527,FBgn0029148,FBgn0031782,FBgn0033454,FBgn0033548,FBgn0034232,FBgn0036686,FBgn0038597,FBgn0038964,FBgn0039274,FBgn0053505	GO:0030515	0.977865093	0.04695457	False
Downregulated	Gene Ontology	Molecular Function	flavin adenine dinucleotide binding	0.041582833	FBgn0003308,FBgn0010516,FBgn0015623,FBgn0016054,FBgn0023507,FBgn0027572,FBgn0029924,FBgn0031813,FBgn0031860,FBgn0032750,FBgn0032819,FBgn0033079,FBgn0034628,FBgn0034735,FBgn0034943,FBgn0035515,FBgn0035911,FBgn0036211,FBgn0036762,FBgn0036824,FBgn0037999,FBgn0038348,FBgn0038349,FBgn0267408	GO:0050660	0.941011384	0.2915262	False
Downregulated	Gene Ontology	Molecular Function	oxidoreductase activity, acting on peroxide as acceptor	0.044919754	FBgn0000261,FBgn0010226,FBgn0011828,FBgn0025814,FBgn0030484,FBgn0031117,FBgn0031479,FBgn0033518,FBgn0033520,FBgn0038519,FBgn0039802,FBgn0040308,FBgn0040309,FBgn0050000,FBgn0263986	GO:0016684	-1.347562631	0.80702545	null
Downregulated	Kegg-Reactome	Pathway	Metabolic pathways	2.98E-35	FBgn0000052,FBgn0000053,FBgn0000064,FBgn0000150,FBgn0000261,FBgn0000447,FBgn0000566,FBgn0000579,FBgn0001089,FBgn0001091,FBgn0001124,FBgn0001125,FBgn0001145,FBgn0001186,FBgn0001208,FBgn0001248,FBgn0001989,FBgn0002719,FBgn0003071,FBgn0003074,FBgn0003076,FBgn0003141,FBgn0003162,FBgn0003189,FBgn0003257,FBgn0003275,FBgn0003278,FBgn0003308,FBgn0003965,FBgn0004406,FBgn0004463,FBgn0004654,FBgn0004797,FBg…	1100	NA	NA	NA
Downregulated	Kegg-Reactome	Pathway	Metabolism	2.32E-22	FBgn0000052,FBgn0000053,FBgn0000064,FBgn0000150,FBgn0000221,FBgn0000447,FBgn0000546,FBgn0000566,FBgn0000579,FBgn0001089,FBgn0001124,FBgn0001125,FBgn0001128,FBgn0001145,FBgn0001186,FBgn0001208,FBgn0001248,FBgn0002719,FBgn0003071,FBgn0003074,FBgn0003076,FBgn0003141,FBgn0003162,FBgn0003189,FBgn0003257,FBgn0003308,FBgn0003965,FBgn0004047,FBgn0004363,FBgn0004507,FBgn0004647,FBgn0004654,FBgn0004797,FBg…	R-DME-1430728	NA	NA	NA
Downregulated	Kegg-Reactome	Pathway	Major pathway of rRNA processing in the nucleolus and cytosol	4.63E-13	FBgn0001330,FBgn0003062,FBgn0004867,FBgn0010265,FBgn0010408,FBgn0010520,FBgn0010926,FBgn0020305,FBgn0020909,FBgn0023514,FBgn0023527,FBgn0028744,FBgn0029672,FBgn0029755,FBgn0029999,FBgn0030063,FBgn0030720,FBgn0030789,FBgn0031764,FBgn0032051,FBgn0032138,FBgn0032298,FBgn0032346,FBgn0032487,FBgn0032919,FBgn0033454,FBgn0033557,FBgn0033912,FBgn0034065,FBgn0034232,FBgn0034743,FBgn0034879,FBgn0036500,FBg…	R-DME-6791226	NA	NA	NA
Downregulated	Kegg-Reactome	Pathway	rRNA processing	4.63E-13	FBgn0001330,FBgn0003062,FBgn0004867,FBgn0010265,FBgn0010408,FBgn0010520,FBgn0010926,FBgn0020305,FBgn0020909,FBgn0023514,FBgn0023527,FBgn0028744,FBgn0029672,FBgn0029755,FBgn0029999,FBgn0030063,FBgn0030720,FBgn0030789,FBgn0031764,FBgn0032051,FBgn0032138,FBgn0032298,FBgn0032346,FBgn0032487,FBgn0032919,FBgn0033454,FBgn0033557,FBgn0033912,FBgn0034065,FBgn0034232,FBgn0034743,FBgn0034879,FBgn0036500,FBg…	R-DME-72312	NA	NA	NA
Downregulated	Kegg-Reactome	Pathway	rRNA processing in the nucleus and cytosol	4.63E-13	FBgn0001330,FBgn0003062,FBgn0004867,FBgn0010265,FBgn0010408,FBgn0010520,FBgn0010926,FBgn0020305,FBgn0020909,FBgn0023514,FBgn0023527,FBgn0028744,FBgn0029672,FBgn0029755,FBgn0029999,FBgn0030063,FBgn0030720,FBgn0030789,FBgn0031764,FBgn0032051,FBgn0032138,FBgn0032298,FBgn0032346,FBgn0032487,FBgn0032919,FBgn0033454,FBgn0033557,FBgn0033912,FBgn0034065,FBgn0034232,FBgn0034743,FBgn0034879,FBgn0036500,FBg…	R-DME-8868773	NA	NA	NA
Downregulated	Kegg-Reactome	Pathway	Ribosome	6.63E-12	FBgn0000100,FBgn0002579,FBgn0002593,FBgn0002622,FBgn0002626,FBgn0003274,FBgn0003279,FBgn0003517,FBgn0003941,FBgn0004867,FBgn0005533,FBgn0005593,FBgn0010265,FBgn0010408,FBgn0010409,FBgn0010411,FBgn0010412,FBgn0011272,FBgn0011284,FBgn0013325,FBgn0014026,FBgn0015288,FBgn0015756,FBgn0017579,FBgn0019936,FBgn0020910,FBgn0026372,FBgn0029897,FBgn0030616,FBgn0032518,FBgn0033912,FBgn0034138,FBgn0034743,FBg…	3010	NA	NA	NA
Downregulated	Kegg-Reactome	Pathway	GTP hydrolysis and joining of the 60S ribosomal subunit	1.15E-11	FBgn0000100,FBgn0002579,FBgn0002593,FBgn0002622,FBgn0002626,FBgn0003274,FBgn0003279,FBgn0003517,FBgn0003941,FBgn0004867,FBgn0005533,FBgn0005593,FBgn0010265,FBgn0010408,FBgn0010409,FBgn0010411,FBgn0010412,FBgn0011272,FBgn0011284,FBgn0013325,FBgn0014026,FBgn0015288,FBgn0015756,FBgn0017579,FBgn0019936,FBgn0020910,FBgn0026259,FBgn0026372,FBgn0029897,FBgn0030616,FBgn0032518,FBgn0033912,FBgn0034138,FBg…	R-DME-72706	NA	NA	NA
Downregulated	Kegg-Reactome	Pathway	SRP-dependent cotranslational protein targeting to membrane	2.84E-09	FBgn0000100,FBgn0002579,FBgn0002593,FBgn0002622,FBgn0002626,FBgn0003274,FBgn0003279,FBgn0003517,FBgn0003941,FBgn0004867,FBgn0005533,FBgn0005593,FBgn0010265,FBgn0010408,FBgn0010409,FBgn0010411,FBgn0010412,FBgn0011272,FBgn0011284,FBgn0013325,FBgn0014026,FBgn0015288,FBgn0015756,FBgn0017579,FBgn0019936,FBgn0020910,FBgn0026372,FBgn0029897,FBgn0030616,FBgn0032518,FBgn0033912,FBgn0034138,FBgn0034743,FBg…	R-DME-1799339	NA	NA	NA
Downregulated	Kegg-Reactome	Pathway	Nonsense Mediated Decay (NMD) independent of the Exon Junction Complex (EJC)	1.07E-08	FBgn0000100,FBgn0002579,FBgn0002593,FBgn0002622,FBgn0002626,FBgn0003274,FBgn0003279,FBgn0003517,FBgn0003941,FBgn0004867,FBgn0005533,FBgn0005593,FBgn0010265,FBgn0010408,FBgn0010409,FBgn0010411,FBgn0010412,FBgn0011272,FBgn0011284,FBgn0013325,FBgn0014026,FBgn0015288,FBgn0015756,FBgn0017579,FBgn0019936,FBgn0020910,FBgn0026372,FBgn0029897,FBgn0030616,FBgn0032518,FBgn0033912,FBgn0034138,FBgn0034743,FBg…	R-DME-975956	NA	NA	NA
Downregulated	Kegg-Reactome	Pathway	Glycolysis / Gluconeogenesis	1.60E-08	FBgn0000064,FBgn0000579,FBgn0001091,FBgn0001186,FBgn0003071,FBgn0003074,FBgn0003076,FBgn0010548,FBgn0011768,FBgn0012034,FBgn0014869,FBgn0028325,FBgn0028540,FBgn0032820,FBgn0034356,FBgn0035679,FBgn0036762,FBgn0036857,FBgn0039635,FBgn0043783,FBgn0051075,FBgn0086355,FBgn0250906,FBgn0267385,FBgn0283658	10	NA	NA	NA
Downregulated	Kegg-Reactome	Pathway	Oxidative phosphorylation	9.07E-08	FBgn0001989,FBgn0010612,FBgn0011211,FBgn0014391,FBgn0015031,FBgn0016119,FBgn0016120,FBgn0016687,FBgn0016691,FBgn0017566,FBgn0017567,FBgn0019624,FBgn0019644,FBgn0019957,FBgn0020235,FBgn0021906,FBgn0021967,FBgn0025839,FBgn0028342,FBgn0029868,FBgn0029888,FBgn0030605,FBgn0030610,FBgn0030718,FBgn0030853,FBgn0031021,FBgn0031066,FBgn0031436,FBgn0031505,FBgn0032511,FBgn0032833,FBgn0033570,FBgn0033961,FBg…	190	NA	NA	NA
Downregulated	Kegg-Reactome	Pathway	Formation of a pool of free 40S subunits	3.87E-07	FBgn0000100,FBgn0002579,FBgn0002593,FBgn0002622,FBgn0002626,FBgn0003274,FBgn0003279,FBgn0003517,FBgn0003941,FBgn0004867,FBgn0005533,FBgn0005593,FBgn0010265,FBgn0010408,FBgn0010409,FBgn0010411,FBgn0010412,FBgn0011272,FBgn0011284,FBgn0013325,FBgn0014026,FBgn0015288,FBgn0015756,FBgn0017579,FBgn0019936,FBgn0020910,FBgn0026372,FBgn0029897,FBgn0030616,FBgn0032518,FBgn0033912,FBgn0034138,FBgn0034743,FBg…	R-DME-72689	NA	NA	NA
Downregulated	Kegg-Reactome	Pathway	Ribosome biogenesis in eukaryotes	4.69E-07	FBgn0003062,FBgn0010520,FBgn0020909,FBgn0023527,FBgn0026702,FBgn0027330,FBgn0028411,FBgn0028473,FBgn0029148,FBgn0030177,FBgn0031764,FBgn0032051,FBgn0033454,FBgn0033548,FBgn0033557,FBgn0033754,FBgn0034232,FBgn0034243,FBgn0036187,FBgn0036514,FBgn0036686,FBgn0038146,FBgn0038473,FBgn0038597,FBgn0038964,FBgn0039115,FBgn0039274,FBgn0050349,FBgn0053158,FBgn0259937,FBgn0260456,FBgn0261286,FBgn0262560,FBg…	3008	NA	NA	NA
Downregulated	Kegg-Reactome	Pathway	Metabolism of carbohydrates	1.06123E-06	FBgn0000064,FBgn0000221,FBgn0000579,FBgn0001089,FBgn0001124,FBgn0001125,FBgn0001186,FBgn0003071,FBgn0003074,FBgn0003076,FBgn0004507,FBgn0004647,FBgn0004654,FBgn0010423,FBgn0010424,FBgn0014869,FBgn0022359,FBgn0023477,FBgn0027611,FBgn0028646,FBgn0030239,FBgn0030968,FBgn0031428,FBgn0031692,FBgn0031988,FBgn0032117,FBgn0032253,FBgn0032820,FBgn0033735,FBgn0034356,FBgn0035147,FBgn0035445,FBgn0035978,FBg…	R-DME-71387	NA	NA	NA
Downregulated	Kegg-Reactome	Pathway	The citric acid (TCA) cycle and respiratory electron transport	1.45782E-06	FBgn0002719,FBgn0004363,FBgn0010100,FBgn0010516,FBgn0010612,FBgn0011211,FBgn0014391,FBgn0016119,FBgn0016120,FBgn0016691,FBgn0017558,FBgn0017566,FBgn0017567,FBgn0019624,FBgn0019644,FBgn0019957,FBgn0020235,FBgn0021906,FBgn0021967,FBgn0023507,FBgn0025839,FBgn0028325,FBgn0028342,FBgn0029118,FBgn0029868,FBgn0029888,FBgn0030352,FBgn0030605,FBgn0030718,FBgn0030853,FBgn0031021,FBgn0031066,FBgn0031436,FBg…	R-DME-1428517	NA	NA	NA
Downregulated	Kegg-Reactome	Pathway	Nonsense-Mediated Decay (NMD)	1.32314E-05	FBgn0000100,FBgn0002579,FBgn0002593,FBgn0002622,FBgn0002626,FBgn0003274,FBgn0003279,FBgn0003517,FBgn0003941,FBgn0004867,FBgn0005533,FBgn0005593,FBgn0010265,FBgn0010408,FBgn0010409,FBgn0010411,FBgn0010412,FBgn0011272,FBgn0011284,FBgn0013325,FBgn0014026,FBgn0015288,FBgn0015756,FBgn0017579,FBgn0019936,FBgn0020910,FBgn0026372,FBgn0029897,FBgn0030616,FBgn0032518,FBgn0033912,FBgn0034138,FBgn0034743,FBg…	R-DME-927802	NA	NA	NA
Downregulated	Kegg-Reactome	Pathway	Nonsense Mediated Decay (NMD) enhanced by the Exon Junction Complex (EJC)	1.32314E-05	FBgn0000100,FBgn0002579,FBgn0002593,FBgn0002622,FBgn0002626,FBgn0003274,FBgn0003279,FBgn0003517,FBgn0003941,FBgn0004867,FBgn0005533,FBgn0005593,FBgn0010265,FBgn0010408,FBgn0010409,FBgn0010411,FBgn0010412,FBgn0011272,FBgn0011284,FBgn0013325,FBgn0014026,FBgn0015288,FBgn0015756,FBgn0017579,FBgn0019936,FBgn0020910,FBgn0026372,FBgn0029897,FBgn0030616,FBgn0032518,FBgn0033912,FBgn0034138,FBgn0034743,FBg…	R-DME-975957	NA	NA	NA
Downregulated	Kegg-Reactome	Pathway	L13a-mediated translational silencing of Ceruloplasmin expression	3.25931E-05	FBgn0000100,FBgn0002579,FBgn0002593,FBgn0002622,FBgn0002626,FBgn0003274,FBgn0003279,FBgn0003517,FBgn0003941,FBgn0004867,FBgn0005533,FBgn0005593,FBgn0010265,FBgn0010408,FBgn0010409,FBgn0010411,FBgn0010412,FBgn0011272,FBgn0011284,FBgn0013325,FBgn0014026,FBgn0015288,FBgn0015756,FBgn0017579,FBgn0019936,FBgn0020910,FBgn0026372,FBgn0029897,FBgn0030616,FBgn0032518,FBgn0033912,FBgn0034138,FBgn0034743,FBg…	R-DME-156827	NA	NA	NA
Downregulated	Kegg-Reactome	Pathway	Respiratory electron transport, ATP synthesis by chemiosmotic coupling, and heat production by uncoupling proteins.	5.89873E-05	FBgn0010516,FBgn0010612,FBgn0011211,FBgn0014391,FBgn0016119,FBgn0016120,FBgn0016691,FBgn0017566,FBgn0017567,FBgn0019624,FBgn0019644,FBgn0019957,FBgn0020235,FBgn0021906,FBgn0021967,FBgn0025839,FBgn0028342,FBgn0029868,FBgn0029888,FBgn0030352,FBgn0030605,FBgn0030718,FBgn0030853,FBgn0031021,FBgn0031066,FBgn0031436,FBgn0031505,FBgn0032511,FBgn0032833,FBgn0033570,FBgn0033961,FBgn0034576,FBgn0034645,FBg…	R-DME-163200	NA	NA	NA
Downregulated	Kegg-Reactome	Pathway	Eukaryotic Translation Initiation	9.63909E-05	FBgn0000100,FBgn0002579,FBgn0002593,FBgn0002622,FBgn0002626,FBgn0003274,FBgn0003279,FBgn0003517,FBgn0003941,FBgn0004867,FBgn0005533,FBgn0005593,FBgn0010265,FBgn0010408,FBgn0010409,FBgn0010411,FBgn0010412,FBgn0011272,FBgn0011284,FBgn0013325,FBgn0014026,FBgn0015288,FBgn0015756,FBgn0017579,FBgn0019936,FBgn0020910,FBgn0026259,FBgn0026372,FBgn0029897,FBgn0030616,FBgn0032518,FBgn0033912,FBgn0034138,FBg…	R-DME-72613	NA	NA	NA
Downregulated	Kegg-Reactome	Pathway	Cap-dependent Translation Initiation	9.63909E-05	FBgn0000100,FBgn0002579,FBgn0002593,FBgn0002622,FBgn0002626,FBgn0003274,FBgn0003279,FBgn0003517,FBgn0003941,FBgn0004867,FBgn0005533,FBgn0005593,FBgn0010265,FBgn0010408,FBgn0010409,FBgn0010411,FBgn0010412,FBgn0011272,FBgn0011284,FBgn0013325,FBgn0014026,FBgn0015288,FBgn0015756,FBgn0017579,FBgn0019936,FBgn0020910,FBgn0026259,FBgn0026372,FBgn0029897,FBgn0030616,FBgn0032518,FBgn0033912,FBgn0034138,FBg…	R-DME-72737	NA	NA	NA
Downregulated	Kegg-Reactome	Pathway	DNA replication	0.000518903	FBgn0004913,FBgn0005655,FBgn0005696,FBgn0014861,FBgn0015929,FBgn0017577,FBgn0020633,FBgn0023171,FBgn0025815,FBgn0025832,FBgn0027903,FBgn0028700,FBgn0031252,FBgn0032244,FBgn0032906,FBgn0259113,FBgn0260985,FBgn0262619,FBgn0263600,FBgn0264326,FBgn0283467,FBgn0284442	3030	NA	NA	NA
Downregulated	Kegg-Reactome	Pathway	Metabolism of amino acids and derivatives	0.000640491	FBgn0000566,FBgn0001124,FBgn0001125,FBgn0001145,FBgn0001208,FBgn0003965,FBgn0011828,FBgn0013307,FBgn0014031,FBgn0014427,FBgn0014455,FBgn0019932,FBgn0021765,FBgn0022774,FBgn0023535,FBgn0023537,FBgn0024841,FBgn0028325,FBgn0028646,FBgn0029158,FBgn0029823,FBgn0029969,FBgn0030218,FBgn0030478,FBgn0030482,FBgn0030612,FBgn0030653,FBgn0031148,FBgn0031860,FBgn0031998,FBgn0032076,FBgn0032350,FBgn0033879,FBg…	R-DME-71291	NA	NA	NA
Downregulated	Kegg-Reactome	Pathway	Valine, leucine and isoleucine degradation	0.001676353	FBgn0021765,FBgn0023537,FBgn0029924,FBgn0029969,FBgn0030482,FBgn0030612,FBgn0031877,FBgn0033879,FBgn0035298,FBgn0035911,FBgn0036762,FBgn0036824,FBgn0036857,FBgn0037709,FBgn0037999,FBgn0038326,FBgn0039877,FBgn0040064,FBgn0042083,FBgn0051075	280	NA	NA	NA
Downregulated	Kegg-Reactome	Pathway	Branched-chain amino acid catabolism	0.00180835	FBgn0021765,FBgn0023537,FBgn0029969,FBgn0030482,FBgn0030612,FBgn0033879,FBgn0035911,FBgn0036762,FBgn0036824,FBgn0037709,FBgn0038326,FBgn0039877,FBgn0042083	R-DME-70895	NA	NA	NA
Downregulated	Kegg-Reactome	Pathway	Pyrimidine metabolism	0.004262257	FBgn0000150,FBgn0000447,FBgn0003189,FBgn0003257,FBgn0003275,FBgn0003278,FBgn0004463,FBgn0004855,FBgn0005696,FBgn0011704,FBgn0019938,FBgn0023023,FBgn0024920,FBgn0026373,FBgn0027903,FBgn0028997,FBgn0031657,FBgn0033538,FBgn0033571,FBgn0034299,FBgn0034703,FBgn0035348,FBgn0037513,FBgn0038601,FBgn0038903,FBgn0038951,FBgn0039464,FBgn0042092,FBgn0050104,FBgn0052549,FBgn0086447,FBgn0086450,FBgn0259113,FBg…	240	NA	NA	NA
Downregulated	Kegg-Reactome	Pathway	Glycine, serine and threonine metabolism	0.007778345	FBgn0000566,FBgn0014031,FBgn0014427,FBgn0020764,FBgn0029823,FBgn0031148,FBgn0031428,FBgn0031860,FBgn0032350,FBgn0036762,FBgn0036857,FBgn0037186,FBgn0038074,FBgn0039094	260	NA	NA	NA
Downregulated	Kegg-Reactome	Pathway	Fatty acid metabolism	0.012383477	FBgn0011768,FBgn0027348,FBgn0027572,FBgn0029924,FBgn0029969,FBgn0031703,FBgn0031813,FBgn0032160,FBgn0033879,FBgn0034628,FBgn0035169,FBgn0036821,FBgn0036824,FBgn0036857,FBgn0037999,FBgn0040064,FBgn0051075,FBgn0261862	71	NA	NA	NA
Downregulated	Kegg-Reactome	Pathway	Pyruvate metabolism	0.012383477	FBgn0002719,FBgn0012034,FBgn0027552,FBgn0028325,FBgn0029969,FBgn0033246,FBgn0034356,FBgn0036762,FBgn0036857,FBgn0037024,FBgn0039635,FBgn0051075,FBgn0051674,FBgn0086254,FBgn0262559,FBgn0262782,FBgn0267385,FBgn0283658	620	NA	NA	NA
Downregulated	Kegg-Reactome	Pathway	Peroxisomal protein import	0.012995033	FBgn0000261,FBgn0001248,FBgn0003941,FBgn0014031,FBgn0015808,FBgn0023516,FBgn0027572,FBgn0029924,FBgn0031092,FBgn0031813,FBgn0031860,FBgn0031877,FBgn0032790,FBgn0032881,FBgn0033812,FBgn0034488,FBgn0034628,FBgn0034999,FBgn0035588,FBgn0037020,FBgn0061356	R-DME-9033241	NA	NA	NA
Downregulated	Kegg-Reactome	Pathway	Metabolism of vitamins and cofactors	0.016064146	FBgn0001248,FBgn0003141,FBgn0003162,FBgn0003308,FBgn0010423,FBgn0010424,FBgn0011205,FBgn0014032,FBgn0019952,FBgn0020385,FBgn0029823,FBgn0030431,FBgn0031692,FBgn0031913,FBgn0031914,FBgn0032393,FBgn0032456,FBgn0032783,FBgn0032785,FBgn0033387,FBgn0033388,FBgn0035632,FBgn0035906,FBgn0036848,FBgn0037144,FBgn0037807,FBgn0037942,FBgn0038407,FBgn0038830,FBgn0039817,FBgn0039877,FBgn0039882,FBgn0042083,FBg…	R-DME-196854	NA	NA	NA
Downregulated	Kegg-Reactome	Pathway	Glucose metabolism	0.017572301	FBgn0000064,FBgn0000579,FBgn0001124,FBgn0001125,FBgn0001186,FBgn0003071,FBgn0003074,FBgn0014869,FBgn0028646,FBgn0032820,FBgn0034356,FBgn0086355,FBgn0250906,FBgn0262559,FBgn0262782,FBgn0267385	R-DME-70326	NA	NA	NA
Downregulated	Kegg-Reactome	Pathway	Pentose phosphate pathway	0.023561221	FBgn0000064,FBgn0003071,FBgn0003074,FBgn0003076,FBgn0004654,FBgn0023477,FBgn0030239,FBgn0032820,FBgn0033735,FBgn0037607,FBgn0050410,FBgn0050499	30	NA	NA	NA
Downregulated	Kegg-Reactome	Pathway	Formation of ATP by chemiosmotic coupling	0.023561221	FBgn0010612,FBgn0011211,FBgn0014391,FBgn0016119,FBgn0016120,FBgn0016691,FBgn0019644,FBgn0020235,FBgn0028342,FBgn0035032,FBgn0038224,FBgn0039830	R-DME-163210	NA	NA	NA
Downregulated	Kegg-Reactome	Pathway	Cristae formation	0.023561221	FBgn0010612,FBgn0011211,FBgn0014391,FBgn0016119,FBgn0016120,FBgn0016691,FBgn0019644,FBgn0020235,FBgn0028342,FBgn0035032,FBgn0038224,FBgn0039830	R-DME-8949613	NA	NA	NA
Downregulated	Kegg-Reactome	Pathway	Gluconeogenesis	0.023806447	FBgn0000064,FBgn0000579,FBgn0001124,FBgn0001125,FBgn0003074,FBgn0014869,FBgn0028646,FBgn0032820,FBgn0034356,FBgn0086355,FBgn0250906,FBgn0262559,FBgn0262782	R-DME-70263	NA	NA	NA
Downregulated	Kegg-Reactome	Pathway	Respiratory electron transport	0.03409209	FBgn0010516,FBgn0017566,FBgn0017567,FBgn0019624,FBgn0019957,FBgn0021906,FBgn0021967,FBgn0025839,FBgn0029868,FBgn0029888,FBgn0030352,FBgn0030605,FBgn0030718,FBgn0030853,FBgn0031021,FBgn0031066,FBgn0031436,FBgn0031505,FBgn0032511,FBgn0032833,FBgn0033570,FBgn0033961,FBgn0034576,FBgn0034645,FBgn0034877,FBgn0035046,FBgn0035600,FBgn0036728,FBgn0037001,FBgn0038271,FBgn0039697,FBgn0047038,FBgn0250814,FBg…	R-DME-611105	NA	NA	NA
Downregulated	Kegg-Reactome	Pathway	DNA strand elongation	0.048375696	FBgn0004913,FBgn0005655,FBgn0005696,FBgn0025832,FBgn0027903,FBgn0028700,FBgn0032244,FBgn0032906,FBgn0039403,FBgn0259113,FBgn0260985,FBgn0261976,FBgn0262619,FBgn0263600,FBgn0266421	R-DME-69190	NA	NA	NA
Downregulated	Interpro	Protein domain	NAD(P)-binding domain superfamily	0.000190575	FBgn0001091,FBgn0001128,FBgn0002719,FBgn0004654,FBgn0011768,FBgn0014032,FBgn0014455,FBgn0020385,FBgn0021765,FBgn0022359,FBgn0024289,FBgn0025885,FBgn0029994,FBgn0030968,FBgn0031360,FBgn0031418,FBgn0031500,FBgn0032350,FBgn0032405,FBgn0032889,FBgn0033883,FBgn0033949,FBgn0034142,FBgn0034500,FBgn0035147,FBgn0035588,FBgn0037001,FBgn0037298,FBgn0037354,FBgn0037370,FBgn0037749,FBgn0038038,FBgn0038878,FBg…	IPR036291	NA	NA	NA
Upregulated	Gene Ontology	Biological Process	vesicle-mediated transport	1.42E-46	FBgn0000083,FBgn0000115,FBgn0000183,FBgn0000229,FBgn0000257,FBgn0000319,FBgn0000330,FBgn0000339,FBgn0000414,FBgn0000524,FBgn0001087,FBgn0001202,FBgn0002413,FBgn0002566,FBgn0003310,FBgn0003392,FBgn0003475,FBgn0003557,FBgn0003969,FBgn0004387,FBgn0004436,FBgn0004574,FBgn0004583,FBgn0004636,FBgn0004638,FBgn0004868,FBgn0004908,FBgn0010303,FBgn0010333,FBgn0010341,FBgn0010348,FBgn0010380,FBgn0010395,FBg…	GO:0016192	0.90811428	0	False
Upregulated	Gene Ontology	Biological Process	cell communication	4.87E-43	FBgn0000017,FBgn0000077,FBgn0000173,FBgn0000183,FBgn0000229,FBgn0000239,FBgn0000253,FBgn0000257,FBgn0000273,FBgn0000319,FBgn0000370,FBgn0000384,FBgn0000394,FBgn0000414,FBgn0000499,FBgn0000524,FBgn0000547,FBgn0000711,FBgn0000723,FBgn0001104,FBgn0001105,FBgn0001108,FBgn0001122,FBgn0001123,FBgn0001137,FBgn0001169,FBgn0001247,FBgn0001291,FBgn0001297,FBgn0001624,FBgn0001942,FBgn0001965,FBgn0001987,FBg…	GO:0007154	0.988414101	0.01540325	False
Upregulated	Gene Ontology	Biological Process	signaling	1.59E-39	FBgn0000017,FBgn0000077,FBgn0000173,FBgn0000183,FBgn0000229,FBgn0000239,FBgn0000253,FBgn0000273,FBgn0000319,FBgn0000370,FBgn0000384,FBgn0000394,FBgn0000414,FBgn0000499,FBgn0000524,FBgn0000547,FBgn0000711,FBgn0000723,FBgn0001104,FBgn0001105,FBgn0001108,FBgn0001122,FBgn0001123,FBgn0001137,FBgn0001169,FBgn0001247,FBgn0001291,FBgn0001297,FBgn0001624,FBgn0001942,FBgn0001965,FBgn0001987,FBgn0001990,FBg…	GO:0023052	1	0	False
Upregulated	Gene Ontology	Biological Process	localization	9.77E-38	FBgn0000017,FBgn0000042,FBgn0000083,FBgn0000115,FBgn0000152,FBgn0000183,FBgn0000229,FBgn0000253,FBgn0000256,FBgn0000257,FBgn0000259,FBgn0000273,FBgn0000308,FBgn0000316,FBgn0000319,FBgn0000330,FBgn0000339,FBgn0000384,FBgn0000414,FBgn0000416,FBgn0000499,FBgn0000524,FBgn0000711,FBgn0000810,FBgn0001087,FBgn0001104,FBgn0001105,FBgn0001108,FBgn0001137,FBgn0001202,FBgn0001235,FBgn0001250,FBgn0001297,FBg…	GO:0051179	1	0	False
Upregulated	Gene Ontology	Biological Process	signal transduction	4.01E-35	FBgn0000077,FBgn0000173,FBgn0000229,FBgn0000239,FBgn0000253,FBgn0000273,FBgn0000370,FBgn0000384,FBgn0000394,FBgn0000414,FBgn0000499,FBgn0000524,FBgn0000547,FBgn0000711,FBgn0000723,FBgn0001104,FBgn0001105,FBgn0001122,FBgn0001123,FBgn0001137,FBgn0001169,FBgn0001247,FBgn0001291,FBgn0001297,FBgn0001624,FBgn0001942,FBgn0001965,FBgn0001987,FBgn0001990,FBgn0001991,FBgn0002121,FBgn0002413,FBgn0002431,FBg…	GO:0007165	0.759462374	0.82245574	True
Upregulated	Gene Ontology	Biological Process	developmental process	2.51E-30	FBgn0000017,FBgn0000042,FBgn0000047,FBgn0000077,FBgn0000083,FBgn0000115,FBgn0000173,FBgn0000183,FBgn0000229,FBgn0000239,FBgn0000253,FBgn0000256,FBgn0000257,FBgn0000259,FBgn0000273,FBgn0000286,FBgn0000308,FBgn0000319,FBgn0000330,FBgn0000339,FBgn0000370,FBgn0000384,FBgn0000414,FBgn0000499,FBgn0000524,FBgn0000536,FBgn0000547,FBgn0000611,FBgn0000636,FBgn0000709,FBgn0000711,FBgn0000723,FBgn0000810,FBg…	GO:0032502	1	0	False
Upregulated	Gene Ontology	Biological Process	cellular developmental process	4.68E-30	FBgn0000017,FBgn0000042,FBgn0000047,FBgn0000077,FBgn0000173,FBgn0000183,FBgn0000229,FBgn0000239,FBgn0000253,FBgn0000256,FBgn0000259,FBgn0000273,FBgn0000286,FBgn0000308,FBgn0000319,FBgn0000339,FBgn0000384,FBgn0000414,FBgn0000499,FBgn0000536,FBgn0000547,FBgn0000611,FBgn0000636,FBgn0000709,FBgn0000711,FBgn0000723,FBgn0000810,FBgn0001104,FBgn0001105,FBgn0001108,FBgn0001122,FBgn0001133,FBgn0001137,FBg…	GO:0048869	0.727767892	0.83444001	True
Upregulated	Gene Ontology	Biological Process	cell differentiation	9.05E-30	FBgn0000017,FBgn0000042,FBgn0000047,FBgn0000077,FBgn0000173,FBgn0000183,FBgn0000229,FBgn0000239,FBgn0000253,FBgn0000256,FBgn0000259,FBgn0000273,FBgn0000286,FBgn0000308,FBgn0000319,FBgn0000339,FBgn0000384,FBgn0000414,FBgn0000499,FBgn0000536,FBgn0000547,FBgn0000611,FBgn0000636,FBgn0000709,FBgn0000711,FBgn0000723,FBgn0000810,FBgn0001104,FBgn0001105,FBgn0001108,FBgn0001122,FBgn0001133,FBgn0001137,FBg…	GO:0030154	0.710079883	0.01173178	False
Upregulated	Gene Ontology	Biological Process	cellular localization	1.26E-29	FBgn0000017,FBgn0000042,FBgn0000083,FBgn0000115,FBgn0000183,FBgn0000256,FBgn0000257,FBgn0000259,FBgn0000273,FBgn0000308,FBgn0000316,FBgn0000319,FBgn0000330,FBgn0000339,FBgn0000414,FBgn0000499,FBgn0000711,FBgn0000810,FBgn0001087,FBgn0001104,FBgn0001108,FBgn0001202,FBgn0001235,FBgn0001308,FBgn0001316,FBgn0001624,FBgn0001961,FBgn0002044,FBgn0002121,FBgn0002566,FBgn0003041,FBgn0003310,FBgn0003371,FBg…	GO:0051641	0.905514767	0.33275843	False
Upregulated	Gene Ontology	Biological Process	anatomical structure morphogenesis	6.91E-28	FBgn0000017,FBgn0000042,FBgn0000047,FBgn0000077,FBgn0000173,FBgn0000183,FBgn0000229,FBgn0000239,FBgn0000253,FBgn0000256,FBgn0000273,FBgn0000286,FBgn0000308,FBgn0000319,FBgn0000339,FBgn0000384,FBgn0000414,FBgn0000499,FBgn0000547,FBgn0000611,FBgn0000636,FBgn0000709,FBgn0000711,FBgn0000723,FBgn0001105,FBgn0001108,FBgn0001122,FBgn0001123,FBgn0001133,FBgn0001137,FBgn0001169,FBgn0001235,FBgn0001250,FBg…	GO:0009653	0.729772457	0.81713184	True
Upregulated	Gene Ontology	Biological Process	anatomical structure development	8.21E-28	FBgn0000017,FBgn0000042,FBgn0000047,FBgn0000077,FBgn0000083,FBgn0000115,FBgn0000173,FBgn0000183,FBgn0000229,FBgn0000239,FBgn0000253,FBgn0000256,FBgn0000257,FBgn0000259,FBgn0000273,FBgn0000286,FBgn0000308,FBgn0000319,FBgn0000330,FBgn0000339,FBgn0000370,FBgn0000384,FBgn0000414,FBgn0000499,FBgn0000524,FBgn0000536,FBgn0000547,FBgn0000611,FBgn0000636,FBgn0000709,FBgn0000711,FBgn0000723,FBgn0000810,FBg…	GO:0048856	0.723012984	0.8875947	True
Upregulated	Gene Ontology	Biological Process	establishment of localization	1.34E-27	FBgn0000017,FBgn0000083,FBgn0000115,FBgn0000152,FBgn0000183,FBgn0000229,FBgn0000253,FBgn0000257,FBgn0000273,FBgn0000308,FBgn0000319,FBgn0000330,FBgn0000339,FBgn0000414,FBgn0000416,FBgn0000499,FBgn0000524,FBgn0000711,FBgn0001087,FBgn0001104,FBgn0001108,FBgn0001202,FBgn0001308,FBgn0001316,FBgn0001404,FBgn0001624,FBgn0001961,FBgn0001991,FBgn0002044,FBgn0002121,FBgn0002413,FBgn0002566,FBgn0002921,FBg…	GO:0051234	0.889608486	0.78832379	True
Upregulated	Gene Ontology	Biological Process	transport	5.98E-27	FBgn0000017,FBgn0000083,FBgn0000115,FBgn0000152,FBgn0000183,FBgn0000229,FBgn0000253,FBgn0000257,FBgn0000273,FBgn0000308,FBgn0000319,FBgn0000330,FBgn0000339,FBgn0000414,FBgn0000416,FBgn0000524,FBgn0000711,FBgn0001087,FBgn0001108,FBgn0001202,FBgn0001308,FBgn0001316,FBgn0001404,FBgn0001961,FBgn0001991,FBgn0002044,FBgn0002121,FBgn0002413,FBgn0002566,FBgn0002921,FBgn0003218,FBgn0003310,FBgn0003371,FBg…	GO:0006810	0.887419656	0.57810701	True
Upregulated	Gene Ontology	Biological Process	regulation of signal transduction	1.50E-26	FBgn0000077,FBgn0000173,FBgn0000239,FBgn0000253,FBgn0000273,FBgn0000370,FBgn0000394,FBgn0000414,FBgn0000524,FBgn0000547,FBgn0000711,FBgn0001105,FBgn0001169,FBgn0001247,FBgn0001624,FBgn0001942,FBgn0001965,FBgn0001987,FBgn0002121,FBgn0002413,FBgn0002431,FBgn0003041,FBgn0003079,FBgn0003134,FBgn0003139,FBgn0003205,FBgn0003209,FBgn0003218,FBgn0003371,FBgn0003415,FBgn0003416,FBgn0003514,FBgn0003557,FBg…	GO:0009966	0.807256678	0	False
Upregulated	Gene Ontology	Biological Process	system development	1.72E-26	FBgn0000017,FBgn0000077,FBgn0000083,FBgn0000115,FBgn0000173,FBgn0000229,FBgn0000239,FBgn0000253,FBgn0000259,FBgn0000273,FBgn0000308,FBgn0000319,FBgn0000414,FBgn0000499,FBgn0000524,FBgn0000536,FBgn0000547,FBgn0000611,FBgn0000636,FBgn0000711,FBgn0000723,FBgn0001104,FBgn0001105,FBgn0001108,FBgn0001122,FBgn0001123,FBgn0001137,FBgn0001169,FBgn0001235,FBgn0001250,FBgn0001291,FBgn0001297,FBgn0001308,FBg…	GO:0048731	0.691925864	0.90375709	True
Upregulated	Gene Ontology	Biological Process	intracellular signal transduction	9.14E-26	FBgn0000173,FBgn0000229,FBgn0000253,FBgn0000273,FBgn0000370,FBgn0000384,FBgn0000499,FBgn0000547,FBgn0000711,FBgn0001104,FBgn0001122,FBgn0001291,FBgn0001965,FBgn0001991,FBgn0002121,FBgn0002413,FBgn0003079,FBgn0003093,FBgn0003139,FBgn0003205,FBgn0003206,FBgn0003209,FBgn0003256,FBgn0003345,FBgn0003371,FBgn0003416,FBgn0003744,FBgn0003969,FBgn0004103,FBgn0004177,FBgn0004373,FBgn0004436,FBgn0004583,FBg…	GO:0035556	0.774055062	0.32167344	False
Upregulated	Gene Ontology	Biological Process	regulation of cell communication	3.91E-25	FBgn0000077,FBgn0000173,FBgn0000183,FBgn0000239,FBgn0000253,FBgn0000273,FBgn0000370,FBgn0000394,FBgn0000414,FBgn0000524,FBgn0000547,FBgn0000711,FBgn0001105,FBgn0001169,FBgn0001247,FBgn0001624,FBgn0001942,FBgn0001965,FBgn0001987,FBgn0002121,FBgn0002413,FBgn0002431,FBgn0003041,FBgn0003079,FBgn0003134,FBgn0003139,FBgn0003205,FBgn0003209,FBgn0003218,FBgn0003256,FBgn0003371,FBgn0003392,FBgn0003415,FBg…	GO:0010646	0.863674338	0.32576126	False
Upregulated	Gene Ontology	Biological Process	regulation of signaling	3.91E-25	FBgn0000077,FBgn0000173,FBgn0000183,FBgn0000239,FBgn0000253,FBgn0000273,FBgn0000370,FBgn0000394,FBgn0000414,FBgn0000524,FBgn0000547,FBgn0000711,FBgn0001105,FBgn0001169,FBgn0001247,FBgn0001624,FBgn0001942,FBgn0001965,FBgn0001987,FBgn0002121,FBgn0002413,FBgn0002431,FBgn0003041,FBgn0003079,FBgn0003134,FBgn0003139,FBgn0003205,FBgn0003209,FBgn0003218,FBgn0003256,FBgn0003371,FBgn0003392,FBgn0003415,FBg…	GO:0023051	0.86838464	0.25692952	False
Upregulated	Gene Ontology	Biological Process	multicellular organism development	4.95E-24	FBgn0000017,FBgn0000042,FBgn0000077,FBgn0000083,FBgn0000115,FBgn0000173,FBgn0000183,FBgn0000229,FBgn0000239,FBgn0000253,FBgn0000256,FBgn0000257,FBgn0000259,FBgn0000273,FBgn0000286,FBgn0000308,FBgn0000319,FBgn0000330,FBgn0000339,FBgn0000370,FBgn0000384,FBgn0000414,FBgn0000499,FBgn0000524,FBgn0000536,FBgn0000547,FBgn0000611,FBgn0000636,FBgn0000709,FBgn0000711,FBgn0000723,FBgn0000810,FBgn0001087,FBg…	GO:0007275	0.699957259	0.91483546	True
Upregulated	Gene Ontology	Biological Process	biological regulation	2.86E-23	FBgn0000017,FBgn0000077,FBgn0000115,FBgn0000173,FBgn0000183,FBgn0000229,FBgn0000239,FBgn0000253,FBgn0000256,FBgn0000257,FBgn0000259,FBgn0000273,FBgn0000286,FBgn0000308,FBgn0000316,FBgn0000319,FBgn0000370,FBgn0000384,FBgn0000394,FBgn0000414,FBgn0000416,FBgn0000499,FBgn0000524,FBgn0000547,FBgn0000611,FBgn0000709,FBgn0000711,FBgn0000723,FBgn0000810,FBgn0001087,FBgn0001104,FBgn0001105,FBgn0001108,FBg…	GO:0065007	1	0	False
Upregulated	Gene Ontology	Biological Process	multicellular organismal process	5.55E-23	FBgn0000017,FBgn0000042,FBgn0000077,FBgn0000083,FBgn0000115,FBgn0000152,FBgn0000173,FBgn0000183,FBgn0000229,FBgn0000239,FBgn0000253,FBgn0000256,FBgn0000257,FBgn0000259,FBgn0000273,FBgn0000286,FBgn0000308,FBgn0000319,FBgn0000330,FBgn0000339,FBgn0000370,FBgn0000384,FBgn0000394,FBgn0000414,FBgn0000499,FBgn0000524,FBgn0000536,FBgn0000547,FBgn0000611,FBgn0000636,FBgn0000709,FBgn0000711,FBgn0000723,FBg…	GO:0032501	1	0	False
Upregulated	Gene Ontology	Biological Process	regulation of response to stimulus	4.41E-22	FBgn0000077,FBgn0000173,FBgn0000229,FBgn0000239,FBgn0000253,FBgn0000273,FBgn0000308,FBgn0000370,FBgn0000394,FBgn0000414,FBgn0000499,FBgn0000524,FBgn0000547,FBgn0000711,FBgn0001105,FBgn0001169,FBgn0001247,FBgn0001291,FBgn0001297,FBgn0001624,FBgn0001942,FBgn0001965,FBgn0001987,FBgn0001990,FBgn0002121,FBgn0002413,FBgn0002431,FBgn0003041,FBgn0003042,FBgn0003079,FBgn0003117,FBgn0003134,FBgn0003139,FBg…	GO:0048583	0.865780986	0.26601413	False
Upregulated	Gene Ontology	Biological Process	cell development	4.77E-22	FBgn0000017,FBgn0000042,FBgn0000047,FBgn0000173,FBgn0000183,FBgn0000229,FBgn0000239,FBgn0000253,FBgn0000256,FBgn0000259,FBgn0000273,FBgn0000286,FBgn0000308,FBgn0000319,FBgn0000339,FBgn0000384,FBgn0000414,FBgn0000499,FBgn0000547,FBgn0000611,FBgn0000636,FBgn0000709,FBgn0000711,FBgn0000723,FBgn0000810,FBgn0001104,FBgn0001108,FBgn0001122,FBgn0001133,FBgn0001137,FBgn0001250,FBgn0001291,FBgn0001297,FBg…	GO:0048468	0.720693322	0.91166188	True
Upregulated	Gene Ontology	Biological Process	endosomal transport	1.21E-21	FBgn0000083,FBgn0000257,FBgn0001087,FBgn0003310,FBgn0003392,FBgn0004436,FBgn0004583,FBgn0011232,FBgn0013718,FBgn0014010,FBgn0014020,FBgn0014411,FBgn0015790,FBgn0015791,FBgn0015795,FBgn0015797,FBgn0016693,FBgn0021814,FBgn0022027,FBgn0023388,FBgn0024833,FBgn0025742,FBgn0025802,FBgn0026369,FBgn0027363,FBgn0027561,FBgn0028500,FBgn0030894,FBgn0031090,FBgn0031304,FBgn0031310,FBgn0031450,FBgn0031534,FBg…	GO:0016197	0.845044826	0.25910253	False
Upregulated	Gene Ontology	Biological Process	macromolecule localization	3.23E-21	FBgn0000017,FBgn0000042,FBgn0000115,FBgn0000183,FBgn0000256,FBgn0000257,FBgn0000259,FBgn0000273,FBgn0000308,FBgn0000316,FBgn0000319,FBgn0000330,FBgn0000416,FBgn0000810,FBgn0001087,FBgn0001104,FBgn0001105,FBgn0001108,FBgn0001235,FBgn0001250,FBgn0001308,FBgn0001316,FBgn0001404,FBgn0001624,FBgn0002121,FBgn0002413,FBgn0002566,FBgn0003041,FBgn0003218,FBgn0003310,FBgn0003371,FBgn0003392,FBgn0003475,FBg…	GO:0033036	0.90862561	0.37718451	False
Upregulated	Gene Ontology	Biological Process	establishment of localization in cell	7.21E-21	FBgn0000017,FBgn0000083,FBgn0000115,FBgn0000183,FBgn0000257,FBgn0000273,FBgn0000319,FBgn0000330,FBgn0000339,FBgn0000414,FBgn0000499,FBgn0000711,FBgn0001087,FBgn0001104,FBgn0001108,FBgn0001202,FBgn0001308,FBgn0001316,FBgn0001624,FBgn0001961,FBgn0002044,FBgn0002121,FBgn0002566,FBgn0003310,FBgn0003371,FBgn0003392,FBgn0003475,FBgn0003514,FBgn0003557,FBgn0003654,FBgn0004103,FBgn0004380,FBgn0004381,FBg…	GO:0051649	0.843319767	0.9217276	True
Upregulated	Gene Ontology	Biological Process	cytoskeleton organization	4.32E-20	FBgn0000017,FBgn0000047,FBgn0000152,FBgn0000183,FBgn0000228,FBgn0000253,FBgn0000256,FBgn0000273,FBgn0000308,FBgn0000319,FBgn0000384,FBgn0000499,FBgn0000547,FBgn0000709,FBgn0000723,FBgn0001104,FBgn0001105,FBgn0001108,FBgn0001122,FBgn0001137,FBgn0001202,FBgn0001250,FBgn0001308,FBgn0001316,FBgn0001404,FBgn0001624,FBgn0001941,FBgn0001961,FBgn0002121,FBgn0002413,FBgn0002645,FBgn0002914,FBgn0003041,FBg…	GO:0007010	0.870146107	0.01146399	False
Upregulated	Gene Ontology	Biological Process	regulation of intracellular signal transduction	5.37E-20	FBgn0000173,FBgn0000273,FBgn0000370,FBgn0000547,FBgn0000711,FBgn0001965,FBgn0002121,FBgn0002413,FBgn0003079,FBgn0003139,FBgn0003205,FBgn0003209,FBgn0003371,FBgn0003416,FBgn0003969,FBgn0004103,FBgn0004177,FBgn0004436,FBgn0004583,FBgn0004636,FBgn0004638,FBgn0004907,FBgn0005198,FBgn0005649,FBgn0005672,FBgn0010333,FBgn0010341,FBgn0010379,FBgn0010909,FBgn0011230,FBgn0011570,FBgn0011573,FBgn0013987,FBg…	GO:1902531	0.816158351	0.90754761	True
Upregulated	Gene Ontology	Biological Process	nervous system development	1.06E-19	FBgn0000017,FBgn0000077,FBgn0000173,FBgn0000229,FBgn0000239,FBgn0000253,FBgn0000259,FBgn0000273,FBgn0000308,FBgn0000414,FBgn0000499,FBgn0000536,FBgn0000547,FBgn0000611,FBgn0000636,FBgn0000723,FBgn0001104,FBgn0001105,FBgn0001108,FBgn0001122,FBgn0001235,FBgn0001250,FBgn0001291,FBgn0001297,FBgn0001308,FBgn0001316,FBgn0001404,FBgn0001624,FBgn0001961,FBgn0001965,FBgn0001987,FBgn0001991,FBgn0002121,FBg…	GO:0007399	0.707165513	0.78040561	True
Upregulated	Gene Ontology	Biological Process	response to stimulus	1.59E-19	FBgn0000017,FBgn0000077,FBgn0000173,FBgn0000229,FBgn0000239,FBgn0000253,FBgn0000257,FBgn0000273,FBgn0000276,FBgn0000277,FBgn0000278,FBgn0000279,FBgn0000308,FBgn0000370,FBgn0000384,FBgn0000394,FBgn0000414,FBgn0000499,FBgn0000524,FBgn0000536,FBgn0000547,FBgn0000636,FBgn0000711,FBgn0000723,FBgn0001104,FBgn0001105,FBgn0001108,FBgn0001122,FBgn0001123,FBgn0001137,FBgn0001169,FBgn0001222,FBgn0001247,FBg…	GO:0050896	1	0	False
Upregulated	Gene Ontology	Biological Process	intracellular transport	4.29E-19	FBgn0000017,FBgn0000083,FBgn0000115,FBgn0000183,FBgn0000257,FBgn0000273,FBgn0000319,FBgn0000330,FBgn0000339,FBgn0000711,FBgn0001087,FBgn0001108,FBgn0001202,FBgn0001308,FBgn0001316,FBgn0001961,FBgn0002044,FBgn0002566,FBgn0003310,FBgn0003371,FBgn0003392,FBgn0003475,FBgn0003514,FBgn0003557,FBgn0003654,FBgn0004380,FBgn0004381,FBgn0004387,FBgn0004436,FBgn0004574,FBgn0004583,FBgn0005632,FBgn0010246,FBg…	GO:0046907	0.841476675	0.74004312	True
Upregulated	Gene Ontology	Biological Process	regulation of cellular process	4.84E-19	FBgn0000017,FBgn0000077,FBgn0000115,FBgn0000173,FBgn0000183,FBgn0000229,FBgn0000239,FBgn0000253,FBgn0000256,FBgn0000257,FBgn0000259,FBgn0000273,FBgn0000286,FBgn0000308,FBgn0000319,FBgn0000370,FBgn0000384,FBgn0000394,FBgn0000414,FBgn0000499,FBgn0000524,FBgn0000547,FBgn0000611,FBgn0000709,FBgn0000711,FBgn0000723,FBgn0000810,FBgn0001104,FBgn0001105,FBgn0001108,FBgn0001122,FBgn0001123,FBgn0001133,FBg…	GO:0050794	0.818610171	0.49893214	True
Upregulated	Gene Ontology	Biological Process	protein localization	5.06E-19	FBgn0000017,FBgn0000042,FBgn0000115,FBgn0000183,FBgn0000257,FBgn0000308,FBgn0000316,FBgn0000319,FBgn0000330,FBgn0000810,FBgn0001087,FBgn0001104,FBgn0001105,FBgn0001108,FBgn0001235,FBgn0001250,FBgn0001624,FBgn0002121,FBgn0002566,FBgn0003041,FBgn0003310,FBgn0003371,FBgn0003392,FBgn0003520,FBgn0003557,FBgn0003654,FBgn0004380,FBgn0004387,FBgn0004509,FBgn0004574,FBgn0004868,FBgn0004907,FBgn0004921,FBg…	GO:0008104	0.896009058	0.39118533	False
Upregulated	Gene Ontology	Biological Process	neurogenesis	1.05E-18	FBgn0000017,FBgn0000077,FBgn0000173,FBgn0000229,FBgn0000239,FBgn0000253,FBgn0000273,FBgn0000308,FBgn0000414,FBgn0000499,FBgn0000536,FBgn0000547,FBgn0000611,FBgn0000636,FBgn0000723,FBgn0001104,FBgn0001105,FBgn0001108,FBgn0001122,FBgn0001235,FBgn0001250,FBgn0001291,FBgn0001297,FBgn0001308,FBgn0001316,FBgn0001404,FBgn0001961,FBgn0001965,FBgn0001987,FBgn0001991,FBgn0002121,FBgn0002521,FBgn0002643,FBg…	GO:0022008	0.69378894	0.88453389	True
Upregulated	Gene Ontology	Biological Process	cell surface receptor signaling pathway	1.02E-17	FBgn0000077,FBgn0000173,FBgn0000229,FBgn0000239,FBgn0000273,FBgn0000394,FBgn0000414,FBgn0000499,FBgn0000524,FBgn0000547,FBgn0000711,FBgn0000723,FBgn0001105,FBgn0001122,FBgn0001137,FBgn0001169,FBgn0001247,FBgn0001624,FBgn0001942,FBgn0001965,FBgn0001987,FBgn0001990,FBgn0002121,FBgn0002413,FBgn0002431,FBgn0002643,FBgn0003041,FBgn0003079,FBgn0003134,FBgn0003205,FBgn0003256,FBgn0003317,FBgn0003371,FBg…	GO:0007166	0.802499333	0.61352139	True
Upregulated	Gene Ontology	Biological Process	regulation of cellular component organization	3.03E-17	FBgn0000017,FBgn0000183,FBgn0000256,FBgn0000257,FBgn0000273,FBgn0000308,FBgn0000319,FBgn0000384,FBgn0000499,FBgn0000547,FBgn0000709,FBgn0001105,FBgn0001108,FBgn0001122,FBgn0001250,FBgn0001624,FBgn0001961,FBgn0002413,FBgn0002566,FBgn0002914,FBgn0003041,FBgn0003317,FBgn0003371,FBgn0003392,FBgn0003416,FBgn0003475,FBgn0003514,FBgn0003520,FBgn0003744,FBgn0003969,FBgn0004419,FBgn0004510,FBgn0004574,FBg…	GO:0051128	0.863259557	0.32716681	False
Upregulated	Gene Ontology	Biological Process	regulation of biological process	3.04E-17	FBgn0000017,FBgn0000077,FBgn0000115,FBgn0000173,FBgn0000183,FBgn0000229,FBgn0000239,FBgn0000253,FBgn0000256,FBgn0000257,FBgn0000259,FBgn0000273,FBgn0000286,FBgn0000308,FBgn0000319,FBgn0000370,FBgn0000384,FBgn0000394,FBgn0000414,FBgn0000499,FBgn0000524,FBgn0000547,FBgn0000611,FBgn0000709,FBgn0000711,FBgn0000723,FBgn0000810,FBgn0001087,FBgn0001104,FBgn0001105,FBgn0001108,FBgn0001122,FBgn0001123,FBg…	GO:0050789	0.827414308	0.71471073	True
Upregulated	Gene Ontology	Biological Process	endocytosis	3.14E-17	FBgn0000115,FBgn0000183,FBgn0000229,FBgn0000257,FBgn0000319,FBgn0000330,FBgn0000414,FBgn0000524,FBgn0001087,FBgn0001202,FBgn0002413,FBgn0002566,FBgn0003392,FBgn0003557,FBgn0003969,FBgn0004638,FBgn0004908,FBgn0010303,FBgn0010333,FBgn0010341,FBgn0010348,FBgn0011661,FBgn0013749,FBgn0013750,FBgn0013759,FBgn0014010,FBgn0015477,FBgn0015754,FBgn0015772,FBgn0015790,FBgn0015795,FBgn0016693,FBgn0016701,FBg…	GO:0006897	0.876286257	0.6821229	True
Upregulated	Gene Ontology	Biological Process	small GTPase mediated signal transduction	3.66E-17	FBgn0000384,FBgn0001965,FBgn0003079,FBgn0003205,FBgn0003206,FBgn0003969,FBgn0004103,FBgn0004636,FBgn0004638,FBgn0004868,FBgn0004907,FBgn0005198,FBgn0010333,FBgn0010341,FBgn0010348,FBgn0010398,FBgn0014009,FBgn0014020,FBgn0014380,FBgn0015000,FBgn0015269,FBgn0015286,FBgn0015513,FBgn0015789,FBgn0015790,FBgn0015791,FBgn0015793,FBgn0015795,FBgn0015797,FBgn0016701,FBgn0016794,FBgn0020238,FBgn0023143,FBg…	GO:0007264	0.819683923	0.52732971	True
Upregulated	Gene Ontology	Biological Process	regulation of biological quality	4.08E-17	FBgn0000017,FBgn0000183,FBgn0000253,FBgn0000256,FBgn0000308,FBgn0000316,FBgn0000319,FBgn0000384,FBgn0000416,FBgn0000499,FBgn0000547,FBgn0000709,FBgn0000723,FBgn0001108,FBgn0001122,FBgn0001169,FBgn0001250,FBgn0001316,FBgn0001624,FBgn0001961,FBgn0001965,FBgn0001987,FBgn0002413,FBgn0002914,FBgn0002921,FBgn0003041,FBgn0003079,FBgn0003205,FBgn0003209,FBgn0003256,FBgn0003310,FBgn0003317,FBgn0003371,FBg…	GO:0065008	0.862486463	0.33090928	False
Upregulated	Gene Ontology	Biological Process	positive regulation of cellular process	4.19E-17	FBgn0000017,FBgn0000077,FBgn0000173,FBgn0000183,FBgn0000229,FBgn0000239,FBgn0000256,FBgn0000273,FBgn0000286,FBgn0000308,FBgn0000319,FBgn0000370,FBgn0000394,FBgn0000414,FBgn0000499,FBgn0000524,FBgn0000547,FBgn0000611,FBgn0000711,FBgn0001108,FBgn0001133,FBgn0001137,FBgn0001222,FBgn0001235,FBgn0001291,FBgn0001297,FBgn0001624,FBgn0001942,FBgn0001961,FBgn0001965,FBgn0001987,FBgn0002044,FBgn0002121,FBg…	GO:0048522	0.815299649	0.35795709	False
Upregulated	Gene Ontology	Biological Process	positive regulation of biological process	5.66E-17	FBgn0000017,FBgn0000077,FBgn0000173,FBgn0000183,FBgn0000229,FBgn0000239,FBgn0000256,FBgn0000273,FBgn0000286,FBgn0000308,FBgn0000319,FBgn0000370,FBgn0000394,FBgn0000414,FBgn0000499,FBgn0000524,FBgn0000547,FBgn0000611,FBgn0000711,FBgn0001087,FBgn0001108,FBgn0001123,FBgn0001133,FBgn0001137,FBgn0001222,FBgn0001235,FBgn0001247,FBgn0001291,FBgn0001297,FBgn0001624,FBgn0001942,FBgn0001961,FBgn0001965,FBg…	GO:0048518	0.858351057	0.34043822	False
Upregulated	Gene Ontology	Biological Process	animal organ development	9.23E-17	FBgn0000017,FBgn0000083,FBgn0000115,FBgn0000229,FBgn0000253,FBgn0000259,FBgn0000273,FBgn0000308,FBgn0000319,FBgn0000414,FBgn0000499,FBgn0000524,FBgn0000536,FBgn0000547,FBgn0000611,FBgn0000711,FBgn0001104,FBgn0001105,FBgn0001108,FBgn0001122,FBgn0001123,FBgn0001137,FBgn0001169,FBgn0001235,FBgn0001250,FBgn0001291,FBgn0001297,FBgn0001308,FBgn0001316,FBgn0001624,FBgn0001961,FBgn0001965,FBgn0001987,FBg…	GO:0048513	0.701486115	0.90970742	True
Upregulated	Gene Ontology	Biological Process	generation of neurons	4.92E-16	FBgn0000017,FBgn0000077,FBgn0000173,FBgn0000229,FBgn0000239,FBgn0000253,FBgn0000273,FBgn0000308,FBgn0000414,FBgn0000499,FBgn0000536,FBgn0000547,FBgn0000611,FBgn0000636,FBgn0000723,FBgn0001104,FBgn0001105,FBgn0001108,FBgn0001122,FBgn0001235,FBgn0001250,FBgn0001291,FBgn0001297,FBgn0001308,FBgn0001316,FBgn0001404,FBgn0001961,FBgn0001965,FBgn0001987,FBgn0001991,FBgn0002121,FBgn0002521,FBgn0002643,FBg…	GO:0048699	0.69230778	0.96658589	True
Upregulated	Gene Ontology	Biological Process	epithelium development	4.99E-16	FBgn0000017,FBgn0000083,FBgn0000115,FBgn0000229,FBgn0000256,FBgn0000273,FBgn0000286,FBgn0000308,FBgn0000339,FBgn0000384,FBgn0000414,FBgn0000499,FBgn0000524,FBgn0000547,FBgn0000711,FBgn0000723,FBgn0000810,FBgn0001105,FBgn0001108,FBgn0001122,FBgn0001123,FBgn0001137,FBgn0001169,FBgn0001235,FBgn0001250,FBgn0001291,FBgn0001297,FBgn0001308,FBgn0001404,FBgn0001624,FBgn0001965,FBgn0001977,FBgn0001987,FBg…	GO:0060429	0.738476875	0.72216688	True
Upregulated	Gene Ontology	Biological Process	epithelial cell differentiation	2.60E-15	FBgn0000017,FBgn0000229,FBgn0000256,FBgn0000286,FBgn0000339,FBgn0000384,FBgn0000499,FBgn0000547,FBgn0000810,FBgn0001108,FBgn0001122,FBgn0001137,FBgn0001250,FBgn0001291,FBgn0001297,FBgn0001308,FBgn0001404,FBgn0001624,FBgn0001977,FBgn0001987,FBgn0002643,FBgn0002914,FBgn0003079,FBgn0003205,FBgn0003256,FBgn0003310,FBgn0003317,FBgn0003330,FBgn0003334,FBgn0003371,FBgn0003392,FBgn0003416,FBgn0003447,FBg…	GO:0030855	0.731089752	0.833865	True
Upregulated	Gene Ontology	Biological Process	regulation of developmental process	2.87E-15	FBgn0000017,FBgn0000229,FBgn0000308,FBgn0000384,FBgn0000414,FBgn0000499,FBgn0000547,FBgn0000611,FBgn0000711,FBgn0000723,FBgn0001105,FBgn0001108,FBgn0001122,FBgn0001235,FBgn0001247,FBgn0001624,FBgn0002121,FBgn0002413,FBgn0003041,FBgn0003079,FBgn0003205,FBgn0003209,FBgn0003256,FBgn0003317,FBgn0003345,FBgn0003371,FBgn0003416,FBgn0003520,FBgn0003744,FBgn0004177,FBgn0004395,FBgn0004419,FBgn0004435,FBg…	GO:0050793	0.865070182	0.27426427	False
Upregulated	Gene Ontology	Biological Process	neuron differentiation	3.26E-15	FBgn0000017,FBgn0000173,FBgn0000229,FBgn0000239,FBgn0000253,FBgn0000273,FBgn0000414,FBgn0000499,FBgn0000547,FBgn0000611,FBgn0000636,FBgn0000723,FBgn0001108,FBgn0001122,FBgn0001235,FBgn0001250,FBgn0001291,FBgn0001297,FBgn0001308,FBgn0001316,FBgn0001404,FBgn0001961,FBgn0001965,FBgn0001987,FBgn0001991,FBgn0002121,FBgn0002521,FBgn0002643,FBgn0003041,FBgn0003042,FBgn0003079,FBgn0003205,FBgn0003256,FBg…	GO:0030182	0.69479864	0.89780541	True
Upregulated	Gene Ontology	Biological Process	positive regulation of cell communication	5.96E-15	FBgn0000077,FBgn0000173,FBgn0000183,FBgn0000239,FBgn0000273,FBgn0000370,FBgn0000394,FBgn0000414,FBgn0000524,FBgn0000547,FBgn0000711,FBgn0001965,FBgn0001987,FBgn0002121,FBgn0002413,FBgn0002431,FBgn0003079,FBgn0003134,FBgn0003205,FBgn0003415,FBgn0004103,FBgn0004177,FBgn0004380,FBgn0004583,FBgn0004636,FBgn0004638,FBgn0004889,FBgn0004907,FBgn0005198,FBgn0005427,FBgn0005640,FBgn0005649,FBgn0005672,FBg…	GO:0010647	0.802398503	0.88437295	True
Upregulated	Gene Ontology	Biological Process	positive regulation of signaling	5.96E-15	FBgn0000077,FBgn0000173,FBgn0000183,FBgn0000239,FBgn0000273,FBgn0000370,FBgn0000394,FBgn0000414,FBgn0000524,FBgn0000547,FBgn0000711,FBgn0001965,FBgn0001987,FBgn0002121,FBgn0002413,FBgn0002431,FBgn0003079,FBgn0003134,FBgn0003205,FBgn0003415,FBgn0004103,FBgn0004177,FBgn0004380,FBgn0004583,FBgn0004636,FBgn0004638,FBgn0004889,FBgn0004907,FBgn0005198,FBgn0005427,FBgn0005640,FBgn0005649,FBgn0005672,FBg…	GO:0023056	0.805769238	0.88295071	True
Upregulated	Gene Ontology	Biological Process	tissue development	6.18E-15	FBgn0000017,FBgn0000077,FBgn0000083,FBgn0000115,FBgn0000229,FBgn0000256,FBgn0000273,FBgn0000286,FBgn0000308,FBgn0000339,FBgn0000384,FBgn0000414,FBgn0000499,FBgn0000524,FBgn0000547,FBgn0000711,FBgn0000723,FBgn0000810,FBgn0001105,FBgn0001108,FBgn0001122,FBgn0001123,FBgn0001137,FBgn0001169,FBgn0001235,FBgn0001250,FBgn0001291,FBgn0001297,FBgn0001308,FBgn0001404,FBgn0001624,FBgn0001965,FBgn0001977,FBg…	GO:0009888	0.741460499	0.7682416	True
Upregulated	Gene Ontology	Biological Process	sensory organ development	2.23E-14	FBgn0000017,FBgn0000253,FBgn0000319,FBgn0000414,FBgn0000499,FBgn0000547,FBgn0000611,FBgn0001108,FBgn0001169,FBgn0001235,FBgn0001291,FBgn0001297,FBgn0001308,FBgn0001316,FBgn0001961,FBgn0001965,FBgn0002121,FBgn0003079,FBgn0003117,FBgn0003205,FBgn0003256,FBgn0003310,FBgn0003334,FBgn0003345,FBgn0003371,FBgn0003392,FBgn0003415,FBgn0003447,FBgn0003654,FBgn0003744,FBgn0004177,FBgn0004395,FBgn0004583,FBg…	GO:0007423	0.728037259	0.6900394	True
Upregulated	Gene Ontology	Biological Process	animal organ morphogenesis	2.58E-14	FBgn0000229,FBgn0000253,FBgn0000273,FBgn0000308,FBgn0000414,FBgn0000499,FBgn0000547,FBgn0000611,FBgn0000711,FBgn0001105,FBgn0001108,FBgn0001122,FBgn0001123,FBgn0001137,FBgn0001169,FBgn0001235,FBgn0001250,FBgn0001291,FBgn0001297,FBgn0001308,FBgn0001316,FBgn0001624,FBgn0001961,FBgn0001965,FBgn0001987,FBgn0002121,FBgn0002413,FBgn0002431,FBgn0002643,FBgn0002921,FBgn0003079,FBgn0003205,FBgn0003209,FBg…	GO:0009887	0.712715132	0.78051114	True
Upregulated	Gene Ontology	Biological Process	epithelial cell development	5.38E-14	FBgn0000017,FBgn0000229,FBgn0000256,FBgn0000286,FBgn0000339,FBgn0000384,FBgn0000499,FBgn0000547,FBgn0000810,FBgn0001137,FBgn0001250,FBgn0001291,FBgn0001297,FBgn0001308,FBgn0001404,FBgn0001624,FBgn0001977,FBgn0001987,FBgn0002643,FBgn0002914,FBgn0003079,FBgn0003205,FBgn0003256,FBgn0003310,FBgn0003317,FBgn0003330,FBgn0003334,FBgn0003371,FBgn0003392,FBgn0003416,FBgn0003475,FBgn0003514,FBgn0003676,FBg…	GO:0002064	0.733230133	0.7878807	True
Upregulated	Gene Ontology	Biological Process	growth	6.01E-14	FBgn0000017,FBgn0000173,FBgn0000229,FBgn0000273,FBgn0000308,FBgn0000319,FBgn0000499,FBgn0000723,FBgn0001108,FBgn0001122,FBgn0001247,FBgn0001291,FBgn0001297,FBgn0001624,FBgn0002121,FBgn0002413,FBgn0002431,FBgn0002921,FBgn0003079,FBgn0003205,FBgn0003317,FBgn0003334,FBgn0003371,FBgn0003392,FBgn0003416,FBgn0003514,FBgn0003520,FBgn0003886,FBgn0004583,FBgn0004657,FBgn0005198,FBgn0005427,FBgn0005640,FBg…	GO:0040007	1	0	False
Upregulated	Gene Ontology	Biological Process	actin filament-based process	1.23E-13	FBgn0000017,FBgn0000047,FBgn0000253,FBgn0000256,FBgn0000273,FBgn0000308,FBgn0000384,FBgn0000499,FBgn0000547,FBgn0000709,FBgn0000723,FBgn0001104,FBgn0001105,FBgn0001122,FBgn0001250,FBgn0001308,FBgn0001961,FBgn0002121,FBgn0002413,FBgn0003041,FBgn0003392,FBgn0003447,FBgn0003475,FBgn0003514,FBgn0004133,FBgn0004373,FBgn0004456,FBgn0004648,FBgn0004657,FBgn0004687,FBgn0004921,FBgn0010215,FBgn0010246,FBg…	GO:0030029	0.991383167	0.01056735	False
Upregulated	Gene Ontology	Biological Process	developmental growth	1.40E-13	FBgn0000017,FBgn0000173,FBgn0000229,FBgn0000273,FBgn0000308,FBgn0000499,FBgn0000723,FBgn0001108,FBgn0001122,FBgn0001247,FBgn0001291,FBgn0001297,FBgn0001624,FBgn0002121,FBgn0002413,FBgn0002431,FBgn0002921,FBgn0003079,FBgn0003205,FBgn0003317,FBgn0003371,FBgn0003514,FBgn0003520,FBgn0003886,FBgn0004583,FBgn0004657,FBgn0005198,FBgn0005427,FBgn0005640,FBgn0005649,FBgn0010303,FBgn0010333,FBgn0010341,FBg…	GO:0048589	0.768097839	0.66568514	True
Upregulated	Gene Ontology	Biological Process	cell junction assembly	1.43E-13	FBgn0000017,FBgn0000173,FBgn0001104,FBgn0001122,FBgn0001291,FBgn0001297,FBgn0001624,FBgn0001987,FBgn0002121,FBgn0002921,FBgn0003317,FBgn0003371,FBgn0003520,FBgn0004636,FBgn0005198,FBgn0005427,FBgn0010215,FBgn0010238,FBgn0010333,FBgn0010341,FBgn0010379,FBgn0010395,FBgn0010894,FBgn0011570,FBgn0011742,FBgn0011817,FBgn0013720,FBgn0013759,FBgn0013997,FBgn0015269,FBgn0015279,FBgn0015777,FBgn0016032,FBg…	GO:0034329	0.871994057	0.3860901	False
Upregulated	Gene Ontology	Biological Process	positive regulation of signal transduction	3.25E-13	FBgn0000077,FBgn0000173,FBgn0000239,FBgn0000273,FBgn0000370,FBgn0000394,FBgn0000414,FBgn0000524,FBgn0000547,FBgn0000711,FBgn0001965,FBgn0001987,FBgn0002121,FBgn0002413,FBgn0002431,FBgn0003079,FBgn0003134,FBgn0003205,FBgn0003415,FBgn0004103,FBgn0004177,FBgn0004380,FBgn0004583,FBgn0004636,FBgn0004638,FBgn0004889,FBgn0004907,FBgn0005198,FBgn0005427,FBgn0005640,FBgn0005649,FBgn0005672,FBgn0010333,FBg…	GO:0009967	0.795431382	0.87691118	True
Upregulated	Gene Ontology	Biological Process	cellular process involved in reproduction in multicellular organism	5.43E-13	FBgn0000017,FBgn0000042,FBgn0000152,FBgn0000183,FBgn0000229,FBgn0000256,FBgn0000259,FBgn0000273,FBgn0000286,FBgn0000308,FBgn0000319,FBgn0000339,FBgn0000499,FBgn0000547,FBgn0000711,FBgn0000810,FBgn0001133,FBgn0001137,FBgn0001250,FBgn0001291,FBgn0001297,FBgn0001308,FBgn0001316,FBgn0001404,FBgn0001624,FBgn0001941,FBgn0001942,FBgn0001977,FBgn0001987,FBgn0001990,FBgn0002121,FBgn0002431,FBgn0002643,FBg…	GO:0022412	0.787305331	0.00942317	False
Upregulated	Gene Ontology	Biological Process	germ cell development	8.23E-13	FBgn0000017,FBgn0000042,FBgn0000183,FBgn0000229,FBgn0000256,FBgn0000259,FBgn0000273,FBgn0000286,FBgn0000308,FBgn0000319,FBgn0000339,FBgn0000499,FBgn0000547,FBgn0000711,FBgn0000810,FBgn0001137,FBgn0001250,FBgn0001291,FBgn0001297,FBgn0001308,FBgn0001404,FBgn0001624,FBgn0001942,FBgn0001977,FBgn0001990,FBgn0002121,FBgn0002431,FBgn0002643,FBgn0002914,FBgn0003079,FBgn0003205,FBgn0003256,FBgn0003310,FBg…	GO:0007281	0.701931963	0.89227784	True
Upregulated	Gene Ontology	Biological Process	positive regulation of response to stimulus	8.80E-13	FBgn0000077,FBgn0000173,FBgn0000239,FBgn0000273,FBgn0000308,FBgn0000370,FBgn0000394,FBgn0000414,FBgn0000524,FBgn0000547,FBgn0000711,FBgn0001247,FBgn0001297,FBgn0001965,FBgn0001987,FBgn0001990,FBgn0002121,FBgn0002413,FBgn0002431,FBgn0003079,FBgn0003117,FBgn0003134,FBgn0003205,FBgn0003256,FBgn0003415,FBgn0004103,FBgn0004177,FBgn0004380,FBgn0004583,FBgn0004636,FBgn0004638,FBgn0004889,FBgn0004907,FBg…	GO:0048584	0.804093627	0.86445208	True
Upregulated	Gene Ontology	Biological Process	cellular component organization	1.09E-12	FBgn0000017,FBgn0000042,FBgn0000047,FBgn0000115,FBgn0000152,FBgn0000173,FBgn0000183,FBgn0000228,FBgn0000229,FBgn0000239,FBgn0000253,FBgn0000256,FBgn0000257,FBgn0000273,FBgn0000286,FBgn0000308,FBgn0000316,FBgn0000319,FBgn0000339,FBgn0000384,FBgn0000414,FBgn0000499,FBgn0000547,FBgn0000636,FBgn0000709,FBgn0000711,FBgn0000723,FBgn0001087,FBgn0001104,FBgn0001105,FBgn0001108,FBgn0001122,FBgn0001123,FBg…	GO:0016043	0.863281643	0.75778875	True
Upregulated	Gene Ontology	Biological Process	synaptic vesicle cycle	1.11E-12	FBgn0000115,FBgn0000183,FBgn0000319,FBgn0000414,FBgn0001087,FBgn0003392,FBgn0004574,FBgn0004908,FBgn0010348,FBgn0011288,FBgn0011708,FBgn0013749,FBgn0013750,FBgn0013759,FBgn0014010,FBgn0015790,FBgn0023388,FBgn0026479,FBgn0028734,FBgn0029687,FBgn0030412,FBgn0031106,FBgn0033539,FBgn0034691,FBgn0034708,FBgn0034913,FBgn0035060,FBgn0036341,FBgn0036643,FBgn0036819,FBgn0037084,FBgn0038206,FBgn0038659,FBg…	GO:0099504	0.855172517	0.57537243	True
Upregulated	Gene Ontology	Biological Process	establishment or maintenance of cell polarity	1.17E-12	FBgn0000083,FBgn0000183,FBgn0000273,FBgn0000319,FBgn0000384,FBgn0000499,FBgn0001104,FBgn0001105,FBgn0001108,FBgn0001137,FBgn0001291,FBgn0001297,FBgn0001308,FBgn0001404,FBgn0001624,FBgn0002121,FBgn0003079,FBgn0003205,FBgn0003310,FBgn0003371,FBgn0003447,FBgn0004177,FBgn0004380,FBgn0004381,FBgn0004636,FBgn0004889,FBgn0004907,FBgn0004908,FBgn0004921,FBgn0005672,FBgn0010333,FBgn0010341,FBgn0010741,FBg…	GO:0007163	0.992375584	0.00911785	False
Upregulated	Gene Ontology	Biological Process	ovarian follicle cell development	1.72E-12	FBgn0000229,FBgn0000256,FBgn0000286,FBgn0000339,FBgn0000499,FBgn0000547,FBgn0000810,FBgn0001137,FBgn0001250,FBgn0001291,FBgn0001297,FBgn0001308,FBgn0001404,FBgn0001624,FBgn0001977,FBgn0002643,FBgn0002914,FBgn0003079,FBgn0003205,FBgn0003256,FBgn0003310,FBgn0003317,FBgn0003330,FBgn0003334,FBgn0003371,FBgn0003392,FBgn0003416,FBgn0003475,FBgn0003514,FBgn0003676,FBgn0004419,FBgn0004574,FBgn0004583,FBg…	GO:0030707	0.719928919	0.80808771	True
Upregulated	Gene Ontology	Biological Process	Ras protein signal transduction	2.11E-12	FBgn0000384,FBgn0001965,FBgn0003079,FBgn0003205,FBgn0003206,FBgn0003969,FBgn0004103,FBgn0004636,FBgn0004638,FBgn0004907,FBgn0010341,FBgn0010348,FBgn0010398,FBgn0014009,FBgn0015000,FBgn0015269,FBgn0015286,FBgn0015513,FBgn0015789,FBgn0015790,FBgn0015791,FBgn0015793,FBgn0015795,FBgn0015797,FBgn0016701,FBgn0016794,FBgn0020238,FBgn0023143,FBgn0023172,FBgn0024277,FBgn0025741,FBgn0025802,FBgn0025836,FBg…	GO:0007265	0.838389384	0.45372313	True
Upregulated	Gene Ontology	Biological Process	actin cytoskeleton organization	2.13E-12	FBgn0000017,FBgn0000047,FBgn0000256,FBgn0000273,FBgn0000308,FBgn0000384,FBgn0000499,FBgn0000547,FBgn0000709,FBgn0000723,FBgn0001104,FBgn0001105,FBgn0001122,FBgn0001250,FBgn0001308,FBgn0001961,FBgn0002121,FBgn0002413,FBgn0003041,FBgn0003392,FBgn0003447,FBgn0003475,FBgn0003514,FBgn0004133,FBgn0004373,FBgn0004456,FBgn0004648,FBgn0004657,FBgn0004921,FBgn0010246,FBgn0010303,FBgn0010333,FBgn0010341,FBg…	GO:0030036	0.862914419	0.57705141	True
Upregulated	Gene Ontology	Biological Process	cellular macromolecule localization	2.16E-12	FBgn0000017,FBgn0000042,FBgn0000115,FBgn0000183,FBgn0000256,FBgn0000257,FBgn0000259,FBgn0000273,FBgn0000308,FBgn0000316,FBgn0000319,FBgn0000330,FBgn0000810,FBgn0001087,FBgn0001108,FBgn0001235,FBgn0001308,FBgn0001316,FBgn0001624,FBgn0002121,FBgn0002566,FBgn0003041,FBgn0003371,FBgn0003392,FBgn0003475,FBgn0003520,FBgn0003557,FBgn0003654,FBgn0004380,FBgn0004509,FBgn0004574,FBgn0004838,FBgn0004875,FBg…	GO:0070727	0.840879652	0.89820692	True
Upregulated	Gene Ontology	Biological Process	cell junction organization	2.53E-12	FBgn0000017,FBgn0000173,FBgn0000316,FBgn0001104,FBgn0001122,FBgn0001123,FBgn0001291,FBgn0001297,FBgn0001624,FBgn0001987,FBgn0002121,FBgn0002921,FBgn0003317,FBgn0003371,FBgn0003392,FBgn0003520,FBgn0004509,FBgn0004636,FBgn0004657,FBgn0005198,FBgn0005427,FBgn0010215,FBgn0010238,FBgn0010333,FBgn0010341,FBgn0010379,FBgn0010395,FBgn0010434,FBgn0010894,FBgn0011570,FBgn0011742,FBgn0011771,FBgn0011817,FBg…	GO:0034330	0.895796703	0.40860443	True
Upregulated	Gene Ontology	Biological Process	export from cell	3.67E-12	FBgn0000183,FBgn0000319,FBgn0000330,FBgn0001087,FBgn0001108,FBgn0002121,FBgn0002413,FBgn0002921,FBgn0003310,FBgn0004574,FBgn0004636,FBgn0004868,FBgn0010051,FBgn0010341,FBgn0010348,FBgn0010379,FBgn0011288,FBgn0011708,FBgn0011710,FBgn0011726,FBgn0013749,FBgn0013750,FBgn0013759,FBgn0014009,FBgn0015614,FBgn0015776,FBgn0015777,FBgn0015789,FBgn0015790,FBgn0015795,FBgn0015797,FBgn0025864,FBgn0026378,FBg…	GO:0140352	0.913790536	0.30005222	False
Upregulated	Gene Ontology	Biological Process	regulation of cellular component biogenesis	5.90E-12	FBgn0000017,FBgn0000256,FBgn0000257,FBgn0000308,FBgn0000499,FBgn0000709,FBgn0001122,FBgn0001250,FBgn0001624,FBgn0001961,FBgn0002413,FBgn0002566,FBgn0003041,FBgn0003317,FBgn0003371,FBgn0003392,FBgn0003475,FBgn0003520,FBgn0004648,FBgn0004657,FBgn0004889,FBgn0005198,FBgn0005427,FBgn0010303,FBgn0010333,FBgn0010341,FBgn0010379,FBgn0010395,FBgn0011570,FBgn0011726,FBgn0011742,FBgn0011817,FBgn0013733,FBg…	GO:0044087	0.872120949	0.25325383	False
Upregulated	Gene Ontology	Biological Process	autophagy	6.54E-12	FBgn0000229,FBgn0000257,FBgn0000319,FBgn0002566,FBgn0003079,FBgn0003205,FBgn0003231,FBgn0003256,FBgn0003392,FBgn0003943,FBgn0004177,FBgn0004436,FBgn0004597,FBgn0005198,FBgn0010303,FBgn0010380,FBgn0011300,FBgn0011739,FBgn0015279,FBgn0015793,FBgn0021796,FBgn0021814,FBgn0022027,FBgn0023143,FBgn0025800,FBgn0025802,FBgn0026323,FBgn0026379,FBgn0026404,FBgn0027492,FBgn0027505,FBgn0028497,FBgn0028582,FBg…	GO:0006914	0.953953588	0.01007113	False
Upregulated	Gene Ontology	Biological Process	process utilizing autophagic mechanism	6.54E-12	FBgn0000229,FBgn0000257,FBgn0000319,FBgn0002566,FBgn0003079,FBgn0003205,FBgn0003231,FBgn0003256,FBgn0003392,FBgn0003943,FBgn0004177,FBgn0004436,FBgn0004597,FBgn0005198,FBgn0010303,FBgn0010380,FBgn0011300,FBgn0011739,FBgn0015279,FBgn0015793,FBgn0021796,FBgn0021814,FBgn0022027,FBgn0023143,FBgn0025800,FBgn0025802,FBgn0026323,FBgn0026379,FBgn0026404,FBgn0027492,FBgn0027505,FBgn0028497,FBgn0028582,FBg…	GO:0061919	0.99171517	0.01007522	False
Upregulated	Gene Ontology	Biological Process	negative regulation of signal transduction	7.17E-12	FBgn0000253,FBgn0000273,FBgn0000394,FBgn0000524,FBgn0000547,FBgn0000711,FBgn0001105,FBgn0001169,FBgn0001247,FBgn0001624,FBgn0001942,FBgn0002121,FBgn0002413,FBgn0003041,FBgn0003079,FBgn0003134,FBgn0003139,FBgn0003205,FBgn0003209,FBgn0003371,FBgn0003416,FBgn0003514,FBgn0003557,FBgn0003969,FBgn0004177,FBgn0004435,FBgn0004436,FBgn0004636,FBgn0005198,FBgn0010379,FBgn0010909,FBgn0011217,FBgn0011230,FBg…	GO:0009968	0.804275372	0.87918977	True
Upregulated	Gene Ontology	Biological Process	gamete generation	1.11E-11	FBgn0000017,FBgn0000042,FBgn0000152,FBgn0000183,FBgn0000229,FBgn0000256,FBgn0000259,FBgn0000273,FBgn0000286,FBgn0000308,FBgn0000319,FBgn0000339,FBgn0000499,FBgn0000547,FBgn0000711,FBgn0000810,FBgn0001133,FBgn0001137,FBgn0001250,FBgn0001291,FBgn0001297,FBgn0001308,FBgn0001404,FBgn0001624,FBgn0001941,FBgn0001942,FBgn0001977,FBgn0001990,FBgn0002121,FBgn0002431,FBgn0002643,FBgn0002914,FBgn0003079,FBg…	GO:0007276	0.786767758	0.94198848	True
Upregulated	Gene Ontology	Biological Process	negative regulation of response to stimulus	1.18E-11	FBgn0000253,FBgn0000273,FBgn0000394,FBgn0000524,FBgn0000547,FBgn0000711,FBgn0001105,FBgn0001169,FBgn0001247,FBgn0001291,FBgn0001624,FBgn0001942,FBgn0002121,FBgn0002413,FBgn0003041,FBgn0003042,FBgn0003079,FBgn0003134,FBgn0003139,FBgn0003205,FBgn0003209,FBgn0003317,FBgn0003371,FBgn0003416,FBgn0003514,FBgn0003557,FBgn0003969,FBgn0004177,FBgn0004435,FBgn0004436,FBgn0004636,FBgn0005198,FBgn0005632,FBg…	GO:0048585	0.816152469	0.85238708	True
Upregulated	Gene Ontology	Biological Process	MAPK cascade	1.61E-11	FBgn0000173,FBgn0000229,FBgn0000370,FBgn0000711,FBgn0001291,FBgn0003079,FBgn0003139,FBgn0003205,FBgn0003209,FBgn0003256,FBgn0003371,FBgn0003416,FBgn0004436,FBgn0004636,FBgn0004638,FBgn0005672,FBgn0010269,FBgn0010303,FBgn0010333,FBgn0010341,FBgn0010909,FBgn0011230,FBgn0011570,FBgn0011573,FBgn0013987,FBgn0015286,FBgn0015295,FBgn0015513,FBgn0015765,FBgn0016641,FBgn0016756,FBgn0020224,FBgn0020249,FBg…	GO:0000165	0.833593992	0.47204374	True
Upregulated	Gene Ontology	Biological Process	developmental process involved in reproduction	1.69E-11	FBgn0000017,FBgn0000042,FBgn0000183,FBgn0000229,FBgn0000256,FBgn0000259,FBgn0000273,FBgn0000286,FBgn0000308,FBgn0000319,FBgn0000339,FBgn0000499,FBgn0000547,FBgn0000711,FBgn0000810,FBgn0001133,FBgn0001137,FBgn0001250,FBgn0001291,FBgn0001297,FBgn0001308,FBgn0001404,FBgn0001624,FBgn0001942,FBgn0001977,FBgn0001990,FBgn0002121,FBgn0002431,FBgn0002643,FBgn0002914,FBgn0003079,FBgn0003205,FBgn0003209,FBg…	GO:0003006	0.724804371	0.7719088	True
Upregulated	Gene Ontology	Biological Process	secretion by cell	1.70E-11	FBgn0000183,FBgn0000319,FBgn0000330,FBgn0001087,FBgn0001108,FBgn0002121,FBgn0002413,FBgn0003310,FBgn0004574,FBgn0004636,FBgn0004868,FBgn0010051,FBgn0010341,FBgn0010348,FBgn0010379,FBgn0011288,FBgn0011708,FBgn0011710,FBgn0011726,FBgn0013749,FBgn0013750,FBgn0013759,FBgn0014009,FBgn0015614,FBgn0015789,FBgn0015790,FBgn0015795,FBgn0015797,FBgn0025864,FBgn0026378,FBgn0027335,FBgn0027497,FBgn0027505,FBg…	GO:0032940	0.895081658	0.29427538	False
Upregulated	Gene Ontology	Biological Process	cellular response to stimulus	1.71E-11	FBgn0000173,FBgn0000229,FBgn0000253,FBgn0000257,FBgn0000273,FBgn0000308,FBgn0000370,FBgn0000384,FBgn0000394,FBgn0000499,FBgn0000524,FBgn0000711,FBgn0000723,FBgn0001104,FBgn0001105,FBgn0001122,FBgn0001123,FBgn0001137,FBgn0001247,FBgn0001291,FBgn0001297,FBgn0001942,FBgn0001965,FBgn0001987,FBgn0001990,FBgn0001991,FBgn0002413,FBgn0002431,FBgn0002566,FBgn0002643,FBgn0003041,FBgn0003079,FBgn0003093,FBg…	GO:0051716	0.924635181	0.64325067	True
Upregulated	Gene Ontology	Biological Process	oogenesis	1.95E-11	FBgn0000017,FBgn0000183,FBgn0000229,FBgn0000256,FBgn0000259,FBgn0000273,FBgn0000286,FBgn0000308,FBgn0000319,FBgn0000339,FBgn0000499,FBgn0000547,FBgn0000711,FBgn0000810,FBgn0001137,FBgn0001250,FBgn0001291,FBgn0001297,FBgn0001308,FBgn0001404,FBgn0001624,FBgn0001942,FBgn0001977,FBgn0001990,FBgn0002121,FBgn0002643,FBgn0002914,FBgn0003079,FBgn0003205,FBgn0003256,FBgn0003310,FBgn0003317,FBgn0003330,FBg…	GO:0048477	0.711264011	0.90550451	True
Upregulated	Gene Ontology	Biological Process	movement of cell or subcellular component	2.04E-11	FBgn0000017,FBgn0000115,FBgn0000229,FBgn0000239,FBgn0000253,FBgn0000384,FBgn0000414,FBgn0000499,FBgn0000636,FBgn0000723,FBgn0001087,FBgn0001105,FBgn0001108,FBgn0001137,FBgn0001250,FBgn0001297,FBgn0001308,FBgn0001316,FBgn0001404,FBgn0001965,FBgn0001987,FBgn0003041,FBgn0003079,FBgn0003205,FBgn0003392,FBgn0003416,FBgn0003447,FBgn0003514,FBgn0003654,FBgn0003744,FBgn0003888,FBgn0004103,FBgn0004380,FBg…	GO:0006928	0.990655904	0.01167109	False
Upregulated	Gene Ontology	Biological Process	regulation of anatomical structure size	2.35E-11	FBgn0000017,FBgn0000256,FBgn0000308,FBgn0000319,FBgn0000499,FBgn0000709,FBgn0001961,FBgn0001965,FBgn0001987,FBgn0002413,FBgn0002914,FBgn0002921,FBgn0003041,FBgn0003205,FBgn0003209,FBgn0003256,FBgn0003392,FBgn0003475,FBgn0003514,FBgn0004638,FBgn0004648,FBgn0005198,FBgn0010238,FBgn0010333,FBgn0010341,FBgn0010379,FBgn0010434,FBgn0010894,FBgn0011300,FBgn0011570,FBgn0011742,FBgn0013720,FBgn0013733,FBg…	GO:0090066	0.860638711	0.21016783	False
Upregulated	Gene Ontology	Biological Process	anatomical structure formation involved in morphogenesis	3.50E-11	FBgn0000017,FBgn0000042,FBgn0000047,FBgn0000077,FBgn0000183,FBgn0000229,FBgn0000256,FBgn0000286,FBgn0000319,FBgn0000339,FBgn0000414,FBgn0000499,FBgn0000547,FBgn0000611,FBgn0000709,FBgn0000711,FBgn0001108,FBgn0001133,FBgn0001137,FBgn0001169,FBgn0001235,FBgn0001250,FBgn0001291,FBgn0001308,FBgn0001316,FBgn0001404,FBgn0001942,FBgn0002121,FBgn0002643,FBgn0002914,FBgn0003079,FBgn0003205,FBgn0003256,FBg…	GO:0048646	0.733570747	0.80274842	True
Upregulated	Gene Ontology	Biological Process	cellular protein localization	5.01E-11	FBgn0000017,FBgn0000042,FBgn0000115,FBgn0000183,FBgn0000257,FBgn0000308,FBgn0000316,FBgn0000319,FBgn0000330,FBgn0001087,FBgn0001108,FBgn0001235,FBgn0001624,FBgn0002121,FBgn0002566,FBgn0003041,FBgn0003371,FBgn0003392,FBgn0003557,FBgn0003654,FBgn0004380,FBgn0004509,FBgn0004574,FBgn0004907,FBgn0010341,FBgn0010348,FBgn0010380,FBgn0010434,FBgn0011708,FBgn0011710,FBgn0011747,FBgn0013726,FBgn0013749,FBg…	GO:0034613	0.83950508	0.89755994	True
Upregulated	Gene Ontology	Biological Process	multicellular organismal reproductive process	5.45E-11	FBgn0000017,FBgn0000042,FBgn0000152,FBgn0000183,FBgn0000229,FBgn0000256,FBgn0000259,FBgn0000273,FBgn0000286,FBgn0000308,FBgn0000319,FBgn0000339,FBgn0000499,FBgn0000547,FBgn0000711,FBgn0000810,FBgn0001133,FBgn0001137,FBgn0001247,FBgn0001250,FBgn0001291,FBgn0001297,FBgn0001308,FBgn0001404,FBgn0001624,FBgn0001941,FBgn0001942,FBgn0001977,FBgn0001990,FBgn0002121,FBgn0002431,FBgn0002643,FBgn0002914,FBg…	GO:0048609	0.786209724	0.98091694	True
Upregulated	Gene Ontology	Biological Process	vesicle-mediated transport in synapse	7.69E-11	FBgn0000115,FBgn0000183,FBgn0000319,FBgn0000414,FBgn0001087,FBgn0003392,FBgn0004574,FBgn0004636,FBgn0004908,FBgn0010348,FBgn0011288,FBgn0011708,FBgn0013749,FBgn0013750,FBgn0013759,FBgn0014010,FBgn0015790,FBgn0023388,FBgn0026479,FBgn0028734,FBgn0029687,FBgn0030412,FBgn0031106,FBgn0033539,FBgn0034691,FBgn0034708,FBgn0034913,FBgn0035060,FBgn0036341,FBgn0036643,FBgn0036819,FBgn0037084,FBgn0038206,FBg…	GO:0099003	0.894152799	0.57748784	True
Upregulated	Gene Ontology	Biological Process	establishment of protein localization	9.46E-11	FBgn0000017,FBgn0000115,FBgn0000257,FBgn0000319,FBgn0000330,FBgn0001087,FBgn0001108,FBgn0002121,FBgn0002566,FBgn0003310,FBgn0003371,FBgn0003557,FBgn0004380,FBgn0004574,FBgn0004868,FBgn0010348,FBgn0010380,FBgn0010434,FBgn0011708,FBgn0011726,FBgn0013749,FBgn0013750,FBgn0014009,FBgn0014010,FBgn0014020,FBgn0014411,FBgn0015589,FBgn0015754,FBgn0015789,FBgn0015790,FBgn0015791,FBgn0015793,FBgn0015797,FBg…	GO:0045184	0.893968629	0.94712421	True
Upregulated	Gene Ontology	Biological Process	locomotion	1.42E-10	FBgn0000017,FBgn0000115,FBgn0000229,FBgn0000239,FBgn0000253,FBgn0000308,FBgn0000384,FBgn0000414,FBgn0000499,FBgn0000636,FBgn0000723,FBgn0001105,FBgn0001137,FBgn0001250,FBgn0001297,FBgn0001308,FBgn0001316,FBgn0001404,FBgn0001624,FBgn0001965,FBgn0001987,FBgn0003041,FBgn0003079,FBgn0003205,FBgn0003392,FBgn0003416,FBgn0003423,FBgn0003447,FBgn0003514,FBgn0003888,FBgn0004103,FBgn0004227,FBgn0004380,FBg…	GO:0040011	1	0	False
Upregulated	Gene Ontology	Biological Process	positive regulation of intracellular signal transduction	1.61E-10	FBgn0000173,FBgn0000273,FBgn0000370,FBgn0000547,FBgn0001965,FBgn0002121,FBgn0002413,FBgn0003079,FBgn0003205,FBgn0004103,FBgn0004583,FBgn0004636,FBgn0004638,FBgn0004907,FBgn0005198,FBgn0005649,FBgn0005672,FBgn0010333,FBgn0010341,FBgn0010379,FBgn0010909,FBgn0011573,FBgn0015000,FBgn0015279,FBgn0015296,FBgn0015513,FBgn0015803,FBgn0016756,FBgn0020238,FBgn0020279,FBgn0020386,FBgn0021796,FBgn0023172,FBg…	GO:1902533	0.798741285	0.94605549	True
Upregulated	Gene Ontology	Biological Process	vesicle organization	1.79E-10	FBgn0000115,FBgn0000257,FBgn0000319,FBgn0001087,FBgn0002566,FBgn0003231,FBgn0011232,FBgn0011288,FBgn0011708,FBgn0014010,FBgn0015790,FBgn0015791,FBgn0015795,FBgn0021814,FBgn0024273,FBgn0024689,FBgn0024833,FBgn0026479,FBgn0028671,FBgn0028734,FBgn0030089,FBgn0031106,FBgn0031495,FBgn0031768,FBgn0032005,FBgn0032499,FBgn0033339,FBgn0033460,FBgn0034744,FBgn0034913,FBgn0035437,FBgn0035704,FBgn0036105,FBg…	GO:0016050	0.887967279	0.51936843	True
Upregulated	Gene Ontology	Biological Process	regulation of growth	1.88E-10	FBgn0000017,FBgn0000308,FBgn0000319,FBgn0000499,FBgn0001122,FBgn0001247,FBgn0001624,FBgn0002121,FBgn0002413,FBgn0003079,FBgn0003205,FBgn0003317,FBgn0003334,FBgn0003371,FBgn0003392,FBgn0003416,FBgn0003520,FBgn0004583,FBgn0005198,FBgn0005427,FBgn0005649,FBgn0010333,FBgn0010341,FBgn0010379,FBgn0010395,FBgn0011300,FBgn0011570,FBgn0011739,FBgn0011742,FBgn0011817,FBgn0013726,FBgn0013733,FBgn0013759,FBg…	GO:0040008	0.886038615	0.21702616	False
Upregulated	Gene Ontology	Biological Process	reproductive process	2.26E-10	FBgn0000017,FBgn0000042,FBgn0000152,FBgn0000183,FBgn0000229,FBgn0000256,FBgn0000259,FBgn0000273,FBgn0000286,FBgn0000308,FBgn0000319,FBgn0000339,FBgn0000499,FBgn0000547,FBgn0000711,FBgn0000810,FBgn0001133,FBgn0001137,FBgn0001247,FBgn0001250,FBgn0001291,FBgn0001297,FBgn0001308,FBgn0001316,FBgn0001404,FBgn0001624,FBgn0001941,FBgn0001942,FBgn0001977,FBgn0001987,FBgn0001990,FBgn0002121,FBgn0002431,FBg…	GO:0022414	0.930550587	0.89865764	True
Upregulated	Gene Ontology	Biological Process	sexual reproduction	2.47E-10	FBgn0000017,FBgn0000042,FBgn0000152,FBgn0000183,FBgn0000229,FBgn0000256,FBgn0000259,FBgn0000273,FBgn0000286,FBgn0000308,FBgn0000319,FBgn0000339,FBgn0000499,FBgn0000547,FBgn0000711,FBgn0000810,FBgn0001133,FBgn0001137,FBgn0001250,FBgn0001291,FBgn0001297,FBgn0001308,FBgn0001404,FBgn0001624,FBgn0001941,FBgn0001942,FBgn0001977,FBgn0001990,FBgn0002121,FBgn0002431,FBgn0002643,FBgn0002914,FBgn0003079,FBg…	GO:0019953	0.92567569	0.95808511	True
Upregulated	Gene Ontology	Biological Process	multi-organism reproductive process	2.47E-10	FBgn0000017,FBgn0000042,FBgn0000152,FBgn0000183,FBgn0000229,FBgn0000256,FBgn0000259,FBgn0000273,FBgn0000286,FBgn0000308,FBgn0000319,FBgn0000339,FBgn0000499,FBgn0000547,FBgn0000711,FBgn0000810,FBgn0001133,FBgn0001137,FBgn0001250,FBgn0001291,FBgn0001297,FBgn0001308,FBgn0001404,FBgn0001624,FBgn0001941,FBgn0001942,FBgn0001977,FBgn0001990,FBgn0002121,FBgn0002431,FBgn0002643,FBgn0002914,FBgn0003079,FBg…	GO:0044703	0.930493578	0.82601951	True
Upregulated	Gene Ontology	Biological Process	ovarian follicle cell migration	2.57E-10	FBgn0000229,FBgn0000499,FBgn0001137,FBgn0001250,FBgn0001297,FBgn0001404,FBgn0001987,FBgn0003079,FBgn0003205,FBgn0003392,FBgn0003416,FBgn0003514,FBgn0004583,FBgn0004636,FBgn0004657,FBgn0004838,FBgn0005672,FBgn0010269,FBgn0010303,FBgn0010333,FBgn0010379,FBgn0010909,FBgn0011570,FBgn0011726,FBgn0011739,FBgn0013759,FBgn0014010,FBgn0014020,FBgn0014380,FBgn0015279,FBgn0015296,FBgn0015477,FBgn0015513,FBg…	GO:0007297	0.677030028	0.72164934	True
Upregulated	Gene Ontology	Biological Process	cell migration	2.69E-10	FBgn0000017,FBgn0000115,FBgn0000229,FBgn0000384,FBgn0000499,FBgn0001105,FBgn0001137,FBgn0001250,FBgn0001297,FBgn0001404,FBgn0001965,FBgn0001987,FBgn0003041,FBgn0003079,FBgn0003205,FBgn0003392,FBgn0003416,FBgn0003447,FBgn0003514,FBgn0004456,FBgn0004583,FBgn0004606,FBgn0004636,FBgn0004638,FBgn0004657,FBgn0004838,FBgn0004921,FBgn0005632,FBgn0005672,FBgn0010215,FBgn0010269,FBgn0010303,FBgn0010333,FBg…	GO:0016477	0.903948924	0.90424689	True
Upregulated	Gene Ontology	Biological Process	multi-organism process	3.10E-10	FBgn0000017,FBgn0000042,FBgn0000152,FBgn0000183,FBgn0000229,FBgn0000256,FBgn0000259,FBgn0000273,FBgn0000286,FBgn0000308,FBgn0000319,FBgn0000339,FBgn0000499,FBgn0000547,FBgn0000711,FBgn0000810,FBgn0001133,FBgn0001137,FBgn0001250,FBgn0001291,FBgn0001297,FBgn0001308,FBgn0001404,FBgn0001624,FBgn0001941,FBgn0001942,FBgn0001977,FBgn0001990,FBgn0002121,FBgn0002431,FBgn0002643,FBgn0002914,FBgn0003079,FBg…	GO:0051704	1	0	False
Upregulated	Gene Ontology	Biological Process	negative regulation of signaling	3.30E-10	FBgn0000253,FBgn0000273,FBgn0000394,FBgn0000524,FBgn0000547,FBgn0000711,FBgn0001105,FBgn0001169,FBgn0001247,FBgn0001624,FBgn0001942,FBgn0002121,FBgn0002413,FBgn0003041,FBgn0003079,FBgn0003134,FBgn0003139,FBgn0003205,FBgn0003209,FBgn0003371,FBgn0003416,FBgn0003514,FBgn0003557,FBgn0003969,FBgn0004177,FBgn0004435,FBgn0004436,FBgn0004636,FBgn0005198,FBgn0010379,FBgn0010909,FBgn0011217,FBgn0011230,FBg…	GO:0023057	0.815769728	0.88136344	True
Upregulated	Gene Ontology	Biological Process	Golgi vesicle transport	3.42E-10	FBgn0000115,FBgn0000339,FBgn0001087,FBgn0003310,FBgn0003475,FBgn0010348,FBgn0011232,FBgn0011708,FBgn0014009,FBgn0015790,FBgn0015791,FBgn0015797,FBgn0024689,FBgn0025724,FBgn0025725,FBgn0025864,FBgn0026634,FBgn0027496,FBgn0027497,FBgn0028538,FBgn0028968,FBgn0028969,FBgn0029789,FBgn0030089,FBgn0030141,FBgn0031106,FBgn0031495,FBgn0031534,FBgn0031536,FBgn0031710,FBgn0032204,FBgn0032258,FBgn0033339,FBg…	GO:0048193	0.873400855	0.72965393	True
Upregulated	Gene Ontology	Biological Process	supramolecular fiber organization	3.79E-10	FBgn0000017,FBgn0000047,FBgn0000256,FBgn0000308,FBgn0000384,FBgn0000499,FBgn0000547,FBgn0000709,FBgn0000723,FBgn0001105,FBgn0001108,FBgn0001202,FBgn0001250,FBgn0001308,FBgn0001961,FBgn0002413,FBgn0003392,FBgn0003447,FBgn0003475,FBgn0003514,FBgn0004456,FBgn0004648,FBgn0004657,FBgn0004921,FBgn0010246,FBgn0010303,FBgn0010333,FBgn0010341,FBgn0010812,FBgn0011570,FBgn0011661,FBgn0011726,FBgn0011742,FBg…	GO:0097435	0.886668299	0.45325602	True
Upregulated	Gene Ontology	Biological Process	protein transport	4.23E-10	FBgn0000017,FBgn0000115,FBgn0000257,FBgn0000319,FBgn0000330,FBgn0001087,FBgn0001108,FBgn0002121,FBgn0002566,FBgn0003310,FBgn0003371,FBgn0003557,FBgn0004380,FBgn0004574,FBgn0004868,FBgn0010348,FBgn0010380,FBgn0010434,FBgn0011708,FBgn0011726,FBgn0013749,FBgn0013750,FBgn0014009,FBgn0014010,FBgn0014411,FBgn0015589,FBgn0015754,FBgn0015789,FBgn0015790,FBgn0015791,FBgn0015793,FBgn0015797,FBgn0020255,FBg…	GO:0015031	0.893946831	0.9025064	True
Upregulated	Gene Ontology	Biological Process	cell motility	5.54E-10	FBgn0000017,FBgn0000115,FBgn0000229,FBgn0000384,FBgn0000499,FBgn0001105,FBgn0001137,FBgn0001250,FBgn0001297,FBgn0001404,FBgn0001965,FBgn0001987,FBgn0003041,FBgn0003079,FBgn0003205,FBgn0003392,FBgn0003416,FBgn0003447,FBgn0003514,FBgn0004380,FBgn0004456,FBgn0004583,FBgn0004606,FBgn0004636,FBgn0004638,FBgn0004657,FBgn0004838,FBgn0004921,FBgn0005632,FBgn0005672,FBgn0010215,FBgn0010269,FBgn0010303,FBg…	GO:0048870	0.895958594	0.28268658	False
Upregulated	Gene Ontology	Biological Process	negative regulation of cell communication	5.69E-10	FBgn0000253,FBgn0000273,FBgn0000394,FBgn0000524,FBgn0000547,FBgn0000711,FBgn0001105,FBgn0001169,FBgn0001247,FBgn0001624,FBgn0001942,FBgn0002121,FBgn0002413,FBgn0003041,FBgn0003079,FBgn0003134,FBgn0003139,FBgn0003205,FBgn0003209,FBgn0003371,FBgn0003416,FBgn0003514,FBgn0003557,FBgn0003969,FBgn0004177,FBgn0004435,FBgn0004436,FBgn0004636,FBgn0005198,FBgn0010379,FBgn0010909,FBgn0011217,FBgn0011230,FBg…	GO:0010648	0.812258966	0.88260712	True
Upregulated	Gene Ontology	Biological Process	regulation of localization	6.13E-10	FBgn0000017,FBgn0000115,FBgn0000183,FBgn0000229,FBgn0000253,FBgn0000273,FBgn0000319,FBgn0000499,FBgn0001137,FBgn0001297,FBgn0001308,FBgn0001316,FBgn0001987,FBgn0002044,FBgn0002121,FBgn0002413,FBgn0003041,FBgn0003310,FBgn0003371,FBgn0003416,FBgn0003514,FBgn0003520,FBgn0003557,FBgn0003969,FBgn0004574,FBgn0004636,FBgn0004638,FBgn0004657,FBgn0004838,FBgn0004875,FBgn0010051,FBgn0010303,FBgn0010333,FBg…	GO:0032879	0.871792089	0.24909094	False
Upregulated	Gene Ontology	Biological Process	female gamete generation	6.57E-10	FBgn0000017,FBgn0000152,FBgn0000183,FBgn0000229,FBgn0000256,FBgn0000259,FBgn0000273,FBgn0000286,FBgn0000308,FBgn0000319,FBgn0000339,FBgn0000499,FBgn0000547,FBgn0000711,FBgn0000810,FBgn0001133,FBgn0001137,FBgn0001250,FBgn0001291,FBgn0001297,FBgn0001308,FBgn0001404,FBgn0001624,FBgn0001942,FBgn0001977,FBgn0001990,FBgn0002121,FBgn0002643,FBgn0002914,FBgn0003079,FBgn0003205,FBgn0003256,FBgn0003310,FBg…	GO:0007292	0.801108754	0.86556099	True
Upregulated	Gene Ontology	Biological Process	cell morphogenesis	1.15E-09	FBgn0000017,FBgn0000173,FBgn0000229,FBgn0000239,FBgn0000253,FBgn0000308,FBgn0000384,FBgn0000414,FBgn0000499,FBgn0000547,FBgn0000636,FBgn0000723,FBgn0001108,FBgn0001250,FBgn0001297,FBgn0001308,FBgn0001404,FBgn0001961,FBgn0001965,FBgn0002521,FBgn0003041,FBgn0003205,FBgn0003209,FBgn0003330,FBgn0003334,FBgn0003371,FBgn0003447,FBgn0003514,FBgn0003744,FBgn0003886,FBgn0003888,FBgn0004103,FBgn0004419,FBg…	GO:0000902	0.734965268	0.82602498	True
Upregulated	Gene Ontology	Biological Process	regulation of anatomical structure morphogenesis	1.19E-09	FBgn0000017,FBgn0000308,FBgn0000384,FBgn0000499,FBgn0000547,FBgn0000711,FBgn0000723,FBgn0001105,FBgn0001108,FBgn0002413,FBgn0003041,FBgn0003209,FBgn0003256,FBgn0003345,FBgn0003744,FBgn0004419,FBgn0004636,FBgn0004657,FBgn0004921,FBgn0010333,FBgn0010341,FBgn0010909,FBgn0011661,FBgn0011739,FBgn0011771,FBgn0011817,FBgn0013733,FBgn0014020,FBgn0014133,FBgn0015286,FBgn0015295,FBgn0015754,FBgn0015790,FBg…	GO:0022603	0.844293361	0.2572376	False
Upregulated	Gene Ontology	Biological Process	regulation of developmental growth	1.33E-09	FBgn0000017,FBgn0000308,FBgn0000499,FBgn0001122,FBgn0001247,FBgn0001624,FBgn0002121,FBgn0003079,FBgn0003205,FBgn0003317,FBgn0003371,FBgn0003520,FBgn0004583,FBgn0005198,FBgn0005427,FBgn0005649,FBgn0010333,FBgn0010341,FBgn0010379,FBgn0010395,FBgn0011300,FBgn0011570,FBgn0011739,FBgn0011742,FBgn0011817,FBgn0013726,FBgn0013733,FBgn0013759,FBgn0014133,FBgn0015269,FBgn0015279,FBgn0015803,FBgn0016059,FBg…	GO:0048638	0.864240865	0.72245094	True
Upregulated	Gene Ontology	Biological Process	ameboidal-type cell migration	1.81E-09	FBgn0000229,FBgn0000384,FBgn0000499,FBgn0001105,FBgn0001137,FBgn0001250,FBgn0001297,FBgn0001404,FBgn0001965,FBgn0001987,FBgn0003041,FBgn0003079,FBgn0003205,FBgn0003392,FBgn0003416,FBgn0003514,FBgn0004583,FBgn0004636,FBgn0004638,FBgn0004657,FBgn0004838,FBgn0004921,FBgn0005672,FBgn0010269,FBgn0010303,FBgn0010333,FBgn0010379,FBgn0010909,FBgn0011570,FBgn0011726,FBgn0011739,FBgn0013759,FBgn0014010,FBg…	GO:0001667	0.911882358	0.80016994	True
Upregulated	Gene Ontology	Biological Process	receptor-mediated endocytosis	1.86E-09	FBgn0000319,FBgn0000414,FBgn0003392,FBgn0003557,FBgn0004638,FBgn0014010,FBgn0015477,FBgn0015754,FBgn0015772,FBgn0015795,FBgn0020224,FBgn0021825,FBgn0023388,FBgn0024273,FBgn0024754,FBgn0025865,FBgn0026056,FBgn0028582,FBgn0029006,FBgn0030089,FBgn0030685,FBgn0031450,FBgn0032499,FBgn0034691,FBgn0037218,FBgn0037265,FBgn0037702,FBgn0038659,FBgn0039924,FBgn0040206,FBgn0043012,FBgn0051092,FBgn0053558,FBg…	GO:0006898	0.887350835	0.60113903	True
Upregulated	Gene Ontology	Biological Process	vesicle-mediated transport to the plasma membrane	1.86E-09	FBgn0004436,FBgn0004583,FBgn0010348,FBgn0011232,FBgn0013718,FBgn0014020,FBgn0015790,FBgn0015791,FBgn0016693,FBgn0024833,FBgn0025742,FBgn0025802,FBgn0025864,FBgn0027561,FBgn0028538,FBgn0031090,FBgn0031450,FBgn0031598,FBgn0031710,FBgn0034271,FBgn0034380,FBgn0034708,FBgn0036141,FBgn0036257,FBgn0036448,FBgn0038065,FBgn0038890,FBgn0051495,FBgn0086657,FBgn0250823,FBgn0263289,FBgn0266464,FBgn0266668,FBg…	GO:0098876	0.854360832	0.61278567	True
Upregulated	Gene Ontology	Biological Process	microtubule cytoskeleton organization	2.06E-09	FBgn0000152,FBgn0000183,FBgn0000228,FBgn0000253,FBgn0000273,FBgn0000319,FBgn0000499,FBgn0001104,FBgn0001108,FBgn0001137,FBgn0001202,FBgn0001308,FBgn0001316,FBgn0001404,FBgn0001624,FBgn0001941,FBgn0002121,FBgn0002645,FBgn0002914,FBgn0003041,FBgn0003371,FBgn0003475,FBgn0003654,FBgn0003884,FBgn0003886,FBgn0003888,FBgn0003890,FBgn0004103,FBgn0004177,FBgn0004373,FBgn0004380,FBgn0004381,FBgn0004436,FBg…	GO:0000226	0.854837491	0.837518	True
Upregulated	Gene Ontology	Biological Process	secretion	2.60E-09	FBgn0000183,FBgn0000319,FBgn0000330,FBgn0001087,FBgn0001108,FBgn0002121,FBgn0002413,FBgn0003310,FBgn0004574,FBgn0004636,FBgn0004868,FBgn0010051,FBgn0010341,FBgn0010348,FBgn0010379,FBgn0011288,FBgn0011708,FBgn0011710,FBgn0011726,FBgn0013749,FBgn0013750,FBgn0013759,FBgn0014009,FBgn0015614,FBgn0015789,FBgn0015790,FBgn0015795,FBgn0015797,FBgn0025864,FBgn0026378,FBgn0027335,FBgn0027497,FBgn0027505,FBg…	GO:0046903	0.920871143	0.29658872	False
Upregulated	Gene Ontology	Biological Process	cell projection organization	2.62E-09	FBgn0000017,FBgn0000173,FBgn0000229,FBgn0000239,FBgn0000253,FBgn0000273,FBgn0000308,FBgn0000414,FBgn0000499,FBgn0000636,FBgn0000723,FBgn0001108,FBgn0001122,FBgn0001250,FBgn0001297,FBgn0001308,FBgn0001404,FBgn0001961,FBgn0001965,FBgn0001987,FBgn0002521,FBgn0003041,FBgn0003334,FBgn0003447,FBgn0003514,FBgn0003744,FBgn0003888,FBgn0004103,FBgn0004380,FBgn0004419,FBgn0004435,FBgn0004456,FBgn0004574,FBg…	GO:0030030	0.879992675	0.4870475	True
Upregulated	Gene Ontology	Biological Process	regulation of MAPK cascade	2.90E-09	FBgn0000173,FBgn0000370,FBgn0000711,FBgn0003079,FBgn0003139,FBgn0003205,FBgn0003209,FBgn0003371,FBgn0003416,FBgn0004436,FBgn0004636,FBgn0004638,FBgn0005672,FBgn0010333,FBgn0010341,FBgn0010909,FBgn0011230,FBgn0011570,FBgn0011573,FBgn0013987,FBgn0015286,FBgn0015513,FBgn0016641,FBgn0016756,FBgn0020224,FBgn0020249,FBgn0020767,FBgn0024187,FBgn0024329,FBgn0026323,FBgn0028546,FBgn0028717,FBgn0029778,FBg…	GO:0043408	0.829040761	0.80898237	True
Upregulated	Gene Ontology	Biological Process	microtubule-based process	3.43E-09	FBgn0000152,FBgn0000183,FBgn0000228,FBgn0000253,FBgn0000273,FBgn0000319,FBgn0000499,FBgn0001087,FBgn0001104,FBgn0001108,FBgn0001137,FBgn0001202,FBgn0001308,FBgn0001316,FBgn0001404,FBgn0001624,FBgn0001941,FBgn0002121,FBgn0002645,FBgn0002914,FBgn0003041,FBgn0003371,FBgn0003475,FBgn0003654,FBgn0003744,FBgn0003884,FBgn0003886,FBgn0003888,FBgn0003890,FBgn0004103,FBgn0004177,FBgn0004373,FBgn0004380,FBg…	GO:0007017	0.990888653	0.01131399	False
Upregulated	Gene Ontology	Biological Process	localization of cell	3.46E-09	FBgn0000017,FBgn0000229,FBgn0000384,FBgn0000499,FBgn0001105,FBgn0001250,FBgn0001297,FBgn0001404,FBgn0001965,FBgn0003041,FBgn0003079,FBgn0003205,FBgn0003392,FBgn0003416,FBgn0003447,FBgn0003514,FBgn0004380,FBgn0004456,FBgn0004583,FBgn0004606,FBgn0004636,FBgn0004638,FBgn0004657,FBgn0004921,FBgn0005632,FBgn0005672,FBgn0010215,FBgn0010269,FBgn0010303,FBgn0010333,FBgn0010341,FBgn0010379,FBgn0010395,FBg…	GO:0051674	0.917280037	0.28269938	False
Upregulated	Gene Ontology	Biological Process	transmembrane receptor protein tyrosine kinase signaling pathway	4.32E-09	FBgn0000229,FBgn0000414,FBgn0000547,FBgn0000723,FBgn0001137,FBgn0001247,FBgn0001624,FBgn0001965,FBgn0003041,FBgn0003079,FBgn0003205,FBgn0003256,FBgn0003371,FBgn0003416,FBgn0003969,FBgn0004177,FBgn0004636,FBgn0004638,FBgn0004907,FBgn0005198,FBgn0005672,FBgn0010269,FBgn0010303,FBgn0010333,FBgn0010341,FBgn0010379,FBgn0011573,FBgn0015279,FBgn0015295,FBgn0015296,FBgn0015509,FBgn0015513,FBgn0016756,FBg…	GO:0007169	0.82102871	0.49632342	True
Upregulated	Gene Ontology	Biological Process	border follicle cell migration	6.27E-09	FBgn0000229,FBgn0000499,FBgn0001137,FBgn0001250,FBgn0001297,FBgn0001404,FBgn0001987,FBgn0003079,FBgn0003205,FBgn0003392,FBgn0003416,FBgn0003514,FBgn0004583,FBgn0004636,FBgn0004657,FBgn0004838,FBgn0005672,FBgn0010269,FBgn0010303,FBgn0010333,FBgn0010379,FBgn0010909,FBgn0011570,FBgn0011726,FBgn0011739,FBgn0013759,FBgn0014010,FBgn0014020,FBgn0014380,FBgn0015279,FBgn0015296,FBgn0015477,FBgn0015513,FBg…	GO:0007298	0.678803225	0.88853445	True
Upregulated	Gene Ontology	Biological Process	multicellular organism reproduction	6.91E-09	FBgn0000017,FBgn0000042,FBgn0000152,FBgn0000183,FBgn0000229,FBgn0000256,FBgn0000259,FBgn0000273,FBgn0000286,FBgn0000308,FBgn0000319,FBgn0000339,FBgn0000499,FBgn0000547,FBgn0000711,FBgn0000810,FBgn0001133,FBgn0001137,FBgn0001250,FBgn0001291,FBgn0001297,FBgn0001308,FBgn0001404,FBgn0001624,FBgn0001941,FBgn0001942,FBgn0001977,FBgn0001990,FBgn0002121,FBgn0002431,FBgn0002643,FBgn0002914,FBgn0003079,FBg…	GO:0032504	0.797263659	0.80091296	True
Upregulated	Gene Ontology	Biological Process	morphogenesis of an epithelium	1.03E-08	FBgn0000017,FBgn0000229,FBgn0000273,FBgn0000308,FBgn0000384,FBgn0000414,FBgn0000499,FBgn0000547,FBgn0000711,FBgn0000723,FBgn0001105,FBgn0001108,FBgn0001122,FBgn0001123,FBgn0001137,FBgn0001169,FBgn0001235,FBgn0001250,FBgn0001291,FBgn0001297,FBgn0001404,FBgn0001624,FBgn0001965,FBgn0001987,FBgn0002121,FBgn0002431,FBgn0002643,FBgn0003041,FBgn0003079,FBgn0003205,FBgn0003209,FBgn0003256,FBgn0003310,FBg…	GO:0002009	0.733241272	0.88796078	True
Upregulated	Gene Ontology	Biological Process	plasma membrane bounded cell projection organization	1.03E-08	FBgn0000017,FBgn0000173,FBgn0000229,FBgn0000239,FBgn0000253,FBgn0000273,FBgn0000308,FBgn0000414,FBgn0000499,FBgn0000636,FBgn0000723,FBgn0001108,FBgn0001122,FBgn0001250,FBgn0001297,FBgn0001308,FBgn0001404,FBgn0001961,FBgn0001965,FBgn0001987,FBgn0002521,FBgn0003041,FBgn0003334,FBgn0003447,FBgn0003514,FBgn0003744,FBgn0003888,FBgn0004103,FBgn0004380,FBgn0004435,FBgn0004456,FBgn0004574,FBgn0004606,FBg…	GO:0120036	0.866517263	0.45767068	True
Upregulated	Gene Ontology	Biological Process	compound eye development	1.06E-08	FBgn0000017,FBgn0000253,FBgn0000319,FBgn0000414,FBgn0000499,FBgn0001108,FBgn0001235,FBgn0001291,FBgn0001297,FBgn0001316,FBgn0001965,FBgn0002121,FBgn0003079,FBgn0003205,FBgn0003256,FBgn0003310,FBgn0003334,FBgn0003345,FBgn0003392,FBgn0003415,FBgn0004177,FBgn0004395,FBgn0004583,FBgn0004636,FBgn0004638,FBgn0004858,FBgn0005632,FBgn0005672,FBgn0010269,FBgn0010333,FBgn0010341,FBgn0010348,FBgn0010380,FBg…	GO:0048749	0.762861989	0.85564533	True
Upregulated	Gene Ontology	Biological Process	tissue morphogenesis	1.12E-08	FBgn0000017,FBgn0000229,FBgn0000273,FBgn0000308,FBgn0000384,FBgn0000414,FBgn0000499,FBgn0000547,FBgn0000711,FBgn0000723,FBgn0001105,FBgn0001108,FBgn0001122,FBgn0001123,FBgn0001137,FBgn0001169,FBgn0001235,FBgn0001250,FBgn0001291,FBgn0001297,FBgn0001404,FBgn0001624,FBgn0001965,FBgn0001987,FBgn0002121,FBgn0002431,FBgn0002643,FBgn0003041,FBgn0003079,FBgn0003205,FBgn0003209,FBgn0003256,FBgn0003310,FBg…	GO:0048729	0.736962574	0.85401447	True
Upregulated	Gene Ontology	Biological Process	regulation of cytoskeleton organization	1.22E-08	FBgn0000017,FBgn0000183,FBgn0000256,FBgn0000273,FBgn0000308,FBgn0000384,FBgn0000499,FBgn0000547,FBgn0000709,FBgn0001105,FBgn0001250,FBgn0001961,FBgn0002413,FBgn0003041,FBgn0003371,FBgn0003392,FBgn0003475,FBgn0003514,FBgn0004648,FBgn0004657,FBgn0004921,FBgn0010303,FBgn0010333,FBgn0010341,FBgn0011570,FBgn0011661,FBgn0011742,FBgn0013733,FBgn0014020,FBgn0014141,FBgn0015589,FBgn0020510,FBgn0021760,FBg…	GO:0051493	0.807191926	0.2428074	False
Upregulated	Gene Ontology	Biological Process	eye development	1.56E-08	FBgn0000017,FBgn0000253,FBgn0000319,FBgn0000414,FBgn0000499,FBgn0000611,FBgn0001108,FBgn0001235,FBgn0001291,FBgn0001297,FBgn0001308,FBgn0001316,FBgn0001965,FBgn0002121,FBgn0003079,FBgn0003205,FBgn0003256,FBgn0003310,FBgn0003334,FBgn0003345,FBgn0003392,FBgn0003415,FBgn0003654,FBgn0004177,FBgn0004395,FBgn0004583,FBgn0004636,FBgn0004638,FBgn0004858,FBgn0005632,FBgn0005672,FBgn0010269,FBgn0010333,FBg…	GO:0001654	0.727967977	0.73291461	True
Upregulated	Gene Ontology	Biological Process	sensory system development	1.56E-08	FBgn0000017,FBgn0000253,FBgn0000319,FBgn0000414,FBgn0000499,FBgn0000611,FBgn0001108,FBgn0001235,FBgn0001291,FBgn0001297,FBgn0001308,FBgn0001316,FBgn0001965,FBgn0002121,FBgn0003079,FBgn0003205,FBgn0003256,FBgn0003310,FBgn0003334,FBgn0003345,FBgn0003392,FBgn0003415,FBgn0003654,FBgn0004177,FBgn0004395,FBgn0004583,FBgn0004636,FBgn0004638,FBgn0004858,FBgn0005632,FBgn0005672,FBgn0010269,FBgn0010333,FBg…	GO:0048880	0.737878708	0.67007683	True
Upregulated	Gene Ontology	Biological Process	visual system development	1.56E-08	FBgn0000017,FBgn0000253,FBgn0000319,FBgn0000414,FBgn0000499,FBgn0000611,FBgn0001108,FBgn0001235,FBgn0001291,FBgn0001297,FBgn0001308,FBgn0001316,FBgn0001965,FBgn0002121,FBgn0003079,FBgn0003205,FBgn0003256,FBgn0003310,FBgn0003334,FBgn0003345,FBgn0003392,FBgn0003415,FBgn0003654,FBgn0004177,FBgn0004395,FBgn0004583,FBgn0004636,FBgn0004638,FBgn0004858,FBgn0005632,FBgn0005672,FBgn0010269,FBgn0010333,FBg…	GO:0150063	0.731593315	0.98655454	True
Upregulated	Gene Ontology	Biological Process	nitrogen compound transport	1.58E-08	FBgn0000017,FBgn0000115,FBgn0000183,FBgn0000257,FBgn0000319,FBgn0000330,FBgn0000416,FBgn0001087,FBgn0001108,FBgn0001404,FBgn0002044,FBgn0002121,FBgn0002566,FBgn0003310,FBgn0003371,FBgn0003557,FBgn0004380,FBgn0004574,FBgn0004868,FBgn0010348,FBgn0010379,FBgn0010380,FBgn0010434,FBgn0011708,FBgn0011726,FBgn0013749,FBgn0013750,FBgn0014009,FBgn0014010,FBgn0014189,FBgn0014411,FBgn0015589,FBgn0015754,FBg…	GO:0071705	0.903762863	0.41772644	True
Upregulated	Gene Ontology	Biological Process	regulation of transport	1.72E-08	FBgn0000017,FBgn0000115,FBgn0000183,FBgn0000253,FBgn0000273,FBgn0000319,FBgn0001316,FBgn0002044,FBgn0002121,FBgn0002413,FBgn0003310,FBgn0003371,FBgn0003969,FBgn0004636,FBgn0004638,FBgn0010051,FBgn0010341,FBgn0010348,FBgn0010379,FBgn0011661,FBgn0011672,FBgn0011710,FBgn0011726,FBgn0013759,FBgn0014010,FBgn0015589,FBgn0015622,FBgn0015772,FBgn0015776,FBgn0015777,FBgn0015789,FBgn0015790,FBgn0016701,FBg…	GO:0051049	0.865584033	0.2398024	False
Upregulated	Gene Ontology	Biological Process	endomembrane system organization	1.77E-08	FBgn0000115,FBgn0000228,FBgn0000257,FBgn0000319,FBgn0001087,FBgn0002914,FBgn0003048,FBgn0003093,FBgn0003231,FBgn0003392,FBgn0004373,FBgn0011207,FBgn0011232,FBgn0011288,FBgn0014010,FBgn0017418,FBgn0021814,FBgn0024689,FBgn0024833,FBgn0025836,FBgn0026630,FBgn0026634,FBgn0027607,FBgn0027948,FBgn0028671,FBgn0029067,FBgn0029687,FBgn0029736,FBgn0030089,FBgn0031536,FBgn0031768,FBgn0032120,FBgn0032258,FBg…	GO:0010256	0.889134553	0.44102001	True
Upregulated	Gene Ontology	Biological Process	regulation of cellular component size	1.84E-08	FBgn0000017,FBgn0000256,FBgn0000308,FBgn0000499,FBgn0000709,FBgn0001961,FBgn0001965,FBgn0002413,FBgn0002914,FBgn0003041,FBgn0003205,FBgn0003256,FBgn0003392,FBgn0003475,FBgn0004638,FBgn0004648,FBgn0005198,FBgn0010333,FBgn0010341,FBgn0010379,FBgn0011570,FBgn0011742,FBgn0013733,FBgn0013987,FBgn0014133,FBgn0015279,FBgn0015765,FBgn0015799,FBgn0016059,FBgn0019990,FBgn0020386,FBgn0021796,FBgn0023081,FBg…	GO:0032535	0.761107306	0.57236829	True
Upregulated	Gene Ontology	Biological Process	regulation of synapse structure or activity	1.84E-08	FBgn0000017,FBgn0001122,FBgn0001624,FBgn0003317,FBgn0003371,FBgn0003392,FBgn0003520,FBgn0004657,FBgn0005198,FBgn0005427,FBgn0010333,FBgn0010341,FBgn0010379,FBgn0010395,FBgn0011300,FBgn0011570,FBgn0011742,FBgn0011817,FBgn0013759,FBgn0014009,FBgn0014010,FBgn0015269,FBgn0015279,FBgn0015790,FBgn0015803,FBgn0019968,FBgn0020440,FBgn0021796,FBgn0024273,FBgn0024277,FBgn0025790,FBgn0025800,FBgn0027505,FBg…	GO:0050803	0.878000196	0.50330309	True
Upregulated	Gene Ontology	Biological Process	endocytic recycling	2.82E-08	FBgn0004436,FBgn0004583,FBgn0011232,FBgn0013718,FBgn0014020,FBgn0015790,FBgn0015791,FBgn0016693,FBgn0024833,FBgn0025742,FBgn0025802,FBgn0027561,FBgn0031090,FBgn0031450,FBgn0031598,FBgn0031710,FBgn0034271,FBgn0034380,FBgn0034708,FBgn0036257,FBgn0036448,FBgn0038065,FBgn0038890,FBgn0086657,FBgn0250823,FBgn0263289,FBgn0266668,FBgn0266670,FBgn0266671,FBgn0266674	GO:0032456	0.856574089	0.69842102	True
Upregulated	Gene Ontology	Biological Process	neuromuscular junction development	3.44E-08	FBgn0000017,FBgn0000173,FBgn0000316,FBgn0001122,FBgn0001123,FBgn0001291,FBgn0001297,FBgn0001624,FBgn0002921,FBgn0003317,FBgn0003371,FBgn0003520,FBgn0005198,FBgn0005427,FBgn0010341,FBgn0010379,FBgn0010395,FBgn0011570,FBgn0011742,FBgn0011771,FBgn0011817,FBgn0013759,FBgn0015269,FBgn0015279,FBgn0020386,FBgn0020440,FBgn0020510,FBgn0021796,FBgn0024273,FBgn0024277,FBgn0025790,FBgn0027538,FBgn0028734,FBg…	GO:0007528	0.887398829	0.82015504	True
Upregulated	Gene Ontology	Biological Process	post-embryonic animal morphogenesis	3.62E-08	FBgn0000229,FBgn0000253,FBgn0000273,FBgn0000308,FBgn0000499,FBgn0000547,FBgn0000711,FBgn0001122,FBgn0001123,FBgn0001137,FBgn0001169,FBgn0001235,FBgn0001250,FBgn0001291,FBgn0001297,FBgn0001624,FBgn0001965,FBgn0001987,FBgn0002121,FBgn0002431,FBgn0002643,FBgn0003079,FBgn0003205,FBgn0003256,FBgn0003310,FBgn0003317,FBgn0003345,FBgn0003371,FBgn0003415,FBgn0003447,FBgn0003514,FBgn0003557,FBgn0003744,FBg…	GO:0009886	0.756610531	0.57083798	True
Upregulated	Gene Ontology	Biological Process	cellular protein catabolic process	3.66E-08	FBgn0000273,FBgn0001247,FBgn0001942,FBgn0002413,FBgn0003371,FBgn0003557,FBgn0003943,FBgn0004436,FBgn0004583,FBgn0005632,FBgn0010288,FBgn0011217,FBgn0011230,FBgn0011327,FBgn0012058,FBgn0015024,FBgn0015283,FBgn0015509,FBgn0015622,FBgn0016756,FBgn0017418,FBgn0020224,FBgn0020369,FBgn0021796,FBgn0021814,FBgn0022027,FBgn0023143,FBgn0023511,FBgn0025394,FBgn0025608,FBgn0025781,FBgn0026238,FBgn0026316,FBg…	GO:0044257	0.932073822	0.95078147	True
Upregulated	Gene Ontology	Biological Process	positive regulation of cellular component organization	3.81E-08	FBgn0000017,FBgn0000256,FBgn0000308,FBgn0000319,FBgn0000499,FBgn0001108,FBgn0001624,FBgn0001961,FBgn0002413,FBgn0003317,FBgn0003371,FBgn0003392,FBgn0003475,FBgn0003520,FBgn0004574,FBgn0004638,FBgn0004648,FBgn0004657,FBgn0010303,FBgn0010333,FBgn0010341,FBgn0010348,FBgn0010379,FBgn0011570,FBgn0011661,FBgn0011742,FBgn0011817,FBgn0012058,FBgn0013733,FBgn0013759,FBgn0014141,FBgn0015279,FBgn0015509,FBg…	GO:0051130	0.783352064	0.7899672	True
Upregulated	Gene Ontology	Biological Process	synaptic assembly at neuromuscular junction	3.84E-08	FBgn0000017,FBgn0000173,FBgn0001122,FBgn0001291,FBgn0001297,FBgn0001624,FBgn0002921,FBgn0003317,FBgn0003371,FBgn0003520,FBgn0005198,FBgn0005427,FBgn0010341,FBgn0010379,FBgn0010395,FBgn0011570,FBgn0011742,FBgn0011817,FBgn0013759,FBgn0015269,FBgn0015279,FBgn0020386,FBgn0020440,FBgn0021796,FBgn0024273,FBgn0024277,FBgn0025790,FBgn0028734,FBgn0031006,FBgn0031030,FBgn0032451,FBgn0032956,FBgn0033055,FBg…	GO:0051124	0.707289027	0.73848222	True
Upregulated	Gene Ontology	Biological Process	synapse assembly	4.68E-08	FBgn0000017,FBgn0000173,FBgn0001122,FBgn0001291,FBgn0001297,FBgn0001624,FBgn0002921,FBgn0003317,FBgn0003371,FBgn0003520,FBgn0005198,FBgn0005427,FBgn0010333,FBgn0010341,FBgn0010379,FBgn0010395,FBgn0011570,FBgn0011742,FBgn0011817,FBgn0013759,FBgn0013997,FBgn0015269,FBgn0015279,FBgn0016032,FBgn0020386,FBgn0020440,FBgn0021796,FBgn0024273,FBgn0024277,FBgn0025790,FBgn0026192,FBgn0028734,FBgn0031006,FBg…	GO:0007416	0.669540464	0.84815356	True
Upregulated	Gene Ontology	Biological Process	reproduction	4.90E-08	FBgn0000017,FBgn0000042,FBgn0000152,FBgn0000183,FBgn0000229,FBgn0000256,FBgn0000259,FBgn0000273,FBgn0000286,FBgn0000308,FBgn0000319,FBgn0000339,FBgn0000499,FBgn0000547,FBgn0000711,FBgn0000810,FBgn0001133,FBgn0001137,FBgn0001250,FBgn0001291,FBgn0001297,FBgn0001308,FBgn0001404,FBgn0001624,FBgn0001941,FBgn0001942,FBgn0001977,FBgn0001990,FBgn0002121,FBgn0002431,FBgn0002643,FBgn0002914,FBgn0003041,FBg…	GO:0000003	1	0	False
Upregulated	Gene Ontology	Biological Process	enzyme linked receptor protein signaling pathway	5.05E-08	FBgn0000229,FBgn0000394,FBgn0000414,FBgn0000547,FBgn0000723,FBgn0001137,FBgn0001247,FBgn0001624,FBgn0001942,FBgn0001965,FBgn0001987,FBgn0003041,FBgn0003079,FBgn0003205,FBgn0003256,FBgn0003317,FBgn0003371,FBgn0003416,FBgn0003969,FBgn0004177,FBgn0004636,FBgn0004638,FBgn0004907,FBgn0005198,FBgn0005672,FBgn0010269,FBgn0010303,FBgn0010333,FBgn0010341,FBgn0010379,FBgn0011300,FBgn0011573,FBgn0013272,FBg…	GO:0007167	0.815686358	0.73325222	True
Upregulated	Gene Ontology	Biological Process	regulation of multicellular organismal process	5.74E-08	FBgn0000017,FBgn0000229,FBgn0000273,FBgn0000308,FBgn0000384,FBgn0000394,FBgn0000499,FBgn0000547,FBgn0000723,FBgn0001105,FBgn0001108,FBgn0001122,FBgn0001137,FBgn0001247,FBgn0001291,FBgn0001297,FBgn0001404,FBgn0001624,FBgn0001987,FBgn0002121,FBgn0002413,FBgn0003079,FBgn0003205,FBgn0003256,FBgn0003310,FBgn0003317,FBgn0003345,FBgn0003371,FBgn0003416,FBgn0003514,FBgn0003520,FBgn0004177,FBgn0004395,FBg…	GO:0051239	0.874912458	0.24197043	False
Upregulated	Gene Ontology	Biological Process	macroautophagy	5.76E-08	FBgn0000257,FBgn0002566,FBgn0003079,FBgn0003205,FBgn0003231,FBgn0003256,FBgn0005198,FBgn0011739,FBgn0015793,FBgn0021796,FBgn0021814,FBgn0022027,FBgn0025802,FBgn0027505,FBgn0028497,FBgn0028582,FBgn0028671,FBgn0029131,FBgn0030748,FBgn0030800,FBgn0030838,FBgn0032499,FBgn0032935,FBgn0034009,FBgn0034691,FBgn0034913,FBgn0036255,FBgn0036397,FBgn0037551,FBgn0037648,FBgn0038197,FBgn0038427,FBgn0038593,FBg…	GO:0016236	0.95761915	0.91453257	True
Upregulated	Gene Ontology	Biological Process	neuron development	6.90E-08	FBgn0000017,FBgn0000173,FBgn0000229,FBgn0000239,FBgn0000253,FBgn0000273,FBgn0000414,FBgn0000499,FBgn0000611,FBgn0000636,FBgn0000723,FBgn0001108,FBgn0001250,FBgn0001297,FBgn0001308,FBgn0001316,FBgn0001404,FBgn0001961,FBgn0001965,FBgn0001987,FBgn0001991,FBgn0002521,FBgn0003041,FBgn0003042,FBgn0003079,FBgn0003205,FBgn0003334,FBgn0003447,FBgn0003744,FBgn0003888,FBgn0004103,FBgn0004435,FBgn0004456,FBg…	GO:0048666	0.691388242	0.95678283	True
Upregulated	Gene Ontology	Biological Process	proteolysis involved in cellular protein catabolic process	7.42E-08	FBgn0000273,FBgn0001247,FBgn0001942,FBgn0002413,FBgn0003371,FBgn0003557,FBgn0003943,FBgn0004436,FBgn0004583,FBgn0005632,FBgn0010288,FBgn0011217,FBgn0011230,FBgn0011327,FBgn0012058,FBgn0015024,FBgn0015283,FBgn0015509,FBgn0015622,FBgn0016756,FBgn0017418,FBgn0020224,FBgn0020369,FBgn0021796,FBgn0021814,FBgn0022027,FBgn0023143,FBgn0023511,FBgn0025394,FBgn0025608,FBgn0025781,FBgn0026238,FBgn0026316,FBg…	GO:0051603	0.93146563	0.56383938	True
Upregulated	Gene Ontology	Biological Process	exocytosis	8.10E-08	FBgn0000183,FBgn0000319,FBgn0000330,FBgn0001087,FBgn0004574,FBgn0004636,FBgn0011288,FBgn0011708,FBgn0011710,FBgn0013759,FBgn0015789,FBgn0015790,FBgn0015795,FBgn0015797,FBgn0027335,FBgn0029088,FBgn0029687,FBgn0030412,FBgn0031090,FBgn0031106,FBgn0031450,FBgn0031460,FBgn0034913,FBgn0036341,FBgn0036643,FBgn0037084,FBgn0052350,FBgn0053653,FBgn0086346,FBgn0086784,FBgn0250791,FBgn0259824,FBgn0259923,FBg…	GO:0006887	0.868526995	0.87486575	True
Upregulated	Gene Ontology	Biological Process	cell-cell junction organization	8.14E-08	FBgn0001104,FBgn0001122,FBgn0001624,FBgn0001987,FBgn0002121,FBgn0002921,FBgn0003392,FBgn0004636,FBgn0010215,FBgn0010238,FBgn0010333,FBgn0010434,FBgn0010894,FBgn0013720,FBgn0013997,FBgn0014020,FBgn0015777,FBgn0015790,FBgn0016078,FBgn0020249,FBgn0020278,FBgn0026192,FBgn0027509,FBgn0029778,FBgn0031268,FBgn0031571,FBgn0032421,FBgn0033032,FBgn0035049,FBgn0035533,FBgn0036198,FBgn0036299,FBgn0036433,FBg…	GO:0045216	0.878309144	0.8934574	True
Upregulated	Gene Ontology	Biological Process	tight junction assembly	8.21E-08	FBgn0001104,FBgn0001122,FBgn0001624,FBgn0001987,FBgn0002121,FBgn0002921,FBgn0010238,FBgn0010894,FBgn0013720,FBgn0015777,FBgn0016078,FBgn0020278,FBgn0027509,FBgn0031268,FBgn0031571,FBgn0032421,FBgn0033032,FBgn0036198,FBgn0036299,FBgn0036433,FBgn0037240,FBgn0037680,FBgn0038545,FBgn0250785,FBgn0263289,FBgn0265413,FBgn0266465,FBgn0267488,FBgn0267698	GO:0120192	0.879223695	0.85869374	True
Upregulated	Gene Ontology	Biological Process	tight junction organization	8.21E-08	FBgn0001104,FBgn0001122,FBgn0001624,FBgn0001987,FBgn0002121,FBgn0002921,FBgn0010238,FBgn0010894,FBgn0013720,FBgn0015777,FBgn0016078,FBgn0020278,FBgn0027509,FBgn0031268,FBgn0031571,FBgn0032421,FBgn0033032,FBgn0036198,FBgn0036299,FBgn0036433,FBgn0037240,FBgn0037680,FBgn0038545,FBgn0250785,FBgn0263289,FBgn0265413,FBgn0266465,FBgn0267488,FBgn0267698	GO:0120193	0.88404957	0.87644254	True
Upregulated	Gene Ontology	Biological Process	septate junction assembly	1.25E-07	FBgn0001104,FBgn0001122,FBgn0001624,FBgn0001987,FBgn0002121,FBgn0002921,FBgn0010238,FBgn0010894,FBgn0013720,FBgn0015777,FBgn0016078,FBgn0020278,FBgn0031268,FBgn0032421,FBgn0033032,FBgn0036198,FBgn0036299,FBgn0036433,FBgn0037240,FBgn0037680,FBgn0038545,FBgn0250785,FBgn0263289,FBgn0265413,FBgn0266465,FBgn0267488,FBgn0267698	GO:0019991	0.88996321	0.90733562	True
Upregulated	Gene Ontology	Biological Process	developmental maturation	1.27E-07	FBgn0000173,FBgn0000183,FBgn0000229,FBgn0000256,FBgn0000259,FBgn0000273,FBgn0000308,FBgn0000319,FBgn0000339,FBgn0000711,FBgn0001137,FBgn0001308,FBgn0001404,FBgn0001624,FBgn0001990,FBgn0001991,FBgn0002121,FBgn0003042,FBgn0003205,FBgn0003475,FBgn0003520,FBgn0004657,FBgn0004838,FBgn0004875,FBgn0004907,FBgn0010348,FBgn0011217,FBgn0011661,FBgn0012051,FBgn0014906,FBgn0015279,FBgn0015509,FBgn0015790,FBg…	GO:0021700	0.781873925	0.63840724	True
Upregulated	Gene Ontology	Biological Process	regulation of small GTPase mediated signal transduction	1.79E-07	FBgn0001965,FBgn0003969,FBgn0004103,FBgn0004907,FBgn0005198,FBgn0015000,FBgn0015269,FBgn0015513,FBgn0016794,FBgn0020238,FBgn0023143,FBgn0023172,FBgn0024277,FBgn0025802,FBgn0025836,FBgn0025864,FBgn0026056,FBgn0026179,FBgn0027561,FBgn0028500,FBgn0028538,FBgn0029095,FBgn0029778,FBgn0030286,FBgn0031216,FBgn0031633,FBgn0031871,FBgn0034158,FBgn0034230,FBgn0035437,FBgn0037116,FBgn0038504,FBgn0038747,FBg…	GO:0051056	0.828918134	0.81057158	True
Upregulated	Gene Ontology	Biological Process	protein catabolic process	1.87E-07	FBgn0000273,FBgn0001247,FBgn0001942,FBgn0002413,FBgn0003371,FBgn0003557,FBgn0003943,FBgn0004436,FBgn0004583,FBgn0005632,FBgn0010288,FBgn0011217,FBgn0011230,FBgn0011327,FBgn0012058,FBgn0015024,FBgn0015283,FBgn0015509,FBgn0015589,FBgn0015622,FBgn0016756,FBgn0017418,FBgn0020224,FBgn0020369,FBgn0021796,FBgn0021814,FBgn0022027,FBgn0023143,FBgn0023511,FBgn0025394,FBgn0025608,FBgn0025781,FBgn0026238,FBg…	GO:0030163	0.946082976	0.79893035	True
Upregulated	Gene Ontology	Biological Process	metamorphosis	1.88E-07	FBgn0000229,FBgn0000253,FBgn0000273,FBgn0000308,FBgn0000370,FBgn0000499,FBgn0000547,FBgn0000711,FBgn0001122,FBgn0001123,FBgn0001137,FBgn0001169,FBgn0001235,FBgn0001250,FBgn0001291,FBgn0001297,FBgn0001624,FBgn0001965,FBgn0001987,FBgn0002121,FBgn0002431,FBgn0002643,FBgn0003079,FBgn0003205,FBgn0003256,FBgn0003310,FBgn0003317,FBgn0003345,FBgn0003371,FBgn0003415,FBgn0003447,FBgn0003514,FBgn0003557,FBg…	GO:0007552	0.772366593	0.56265952	True
Upregulated	Gene Ontology	Biological Process	regulation of actin filament-based process	1.91E-07	FBgn0000017,FBgn0000256,FBgn0000273,FBgn0000308,FBgn0000384,FBgn0000499,FBgn0000547,FBgn0000709,FBgn0001105,FBgn0001250,FBgn0001961,FBgn0002413,FBgn0003041,FBgn0003392,FBgn0003475,FBgn0003514,FBgn0004648,FBgn0004657,FBgn0004921,FBgn0010303,FBgn0010333,FBgn0010341,FBgn0011570,FBgn0011661,FBgn0011742,FBgn0014020,FBgn0020510,FBgn0023081,FBgn0023172,FBgn0023508,FBgn0024273,FBgn0025641,FBgn0025865,FBg…	GO:0032970	0.879277924	0.23672019	False
Upregulated	Gene Ontology	Biological Process	instar larval or pupal morphogenesis	1.95E-07	FBgn0000229,FBgn0000253,FBgn0000273,FBgn0000308,FBgn0000499,FBgn0000547,FBgn0000711,FBgn0001122,FBgn0001123,FBgn0001137,FBgn0001169,FBgn0001235,FBgn0001250,FBgn0001291,FBgn0001297,FBgn0001624,FBgn0001965,FBgn0001987,FBgn0002121,FBgn0002431,FBgn0002643,FBgn0003079,FBgn0003205,FBgn0003256,FBgn0003310,FBgn0003317,FBgn0003345,FBgn0003371,FBgn0003415,FBgn0003447,FBgn0003514,FBgn0003557,FBgn0003744,FBg…	GO:0048707	0.757100776	0.73891198	True
Upregulated	Gene Ontology	Biological Process	organelle localization	1.95E-07	FBgn0000183,FBgn0000499,FBgn0000711,FBgn0001087,FBgn0001104,FBgn0001108,FBgn0001308,FBgn0001316,FBgn0001624,FBgn0002121,FBgn0003392,FBgn0003475,FBgn0003514,FBgn0003884,FBgn0004103,FBgn0004387,FBgn0004574,FBgn0004908,FBgn0005632,FBgn0010246,FBgn0010909,FBgn0011288,FBgn0011674,FBgn0011708,FBgn0011745,FBgn0013759,FBgn0015754,FBgn0015789,FBgn0019968,FBgn0020255,FBgn0020272,FBgn0020407,FBgn0020497,FBg…	GO:0051640	0.869669427	0.58660142	True
Upregulated	Gene Ontology	Biological Process	regulation of hydrolase activity	1.96E-07	FBgn0000239,FBgn0000259,FBgn0003041,FBgn0003969,FBgn0004435,FBgn0005198,FBgn0015269,FBgn0015513,FBgn0015803,FBgn0020304,FBgn0020620,FBgn0022960,FBgn0023508,FBgn0025741,FBgn0025836,FBgn0025864,FBgn0026056,FBgn0026090,FBgn0026404,FBgn0027505,FBgn0027509,FBgn0028500,FBgn0028509,FBgn0028515,FBgn0029736,FBgn0029778,FBgn0030286,FBgn0031304,FBgn0031640,FBgn0032409,FBgn0033244,FBgn0033349,FBgn0033539,FBg…	GO:0051336	0.86838394	0.22675601	False
Upregulated	Gene Ontology	Biological Process	regulation of actin cytoskeleton organization	2.15E-07	FBgn0000017,FBgn0000256,FBgn0000273,FBgn0000308,FBgn0000384,FBgn0000499,FBgn0000547,FBgn0000709,FBgn0001105,FBgn0001250,FBgn0001961,FBgn0002413,FBgn0003041,FBgn0003392,FBgn0003475,FBgn0003514,FBgn0004648,FBgn0004657,FBgn0004921,FBgn0010303,FBgn0010333,FBgn0010341,FBgn0011570,FBgn0011661,FBgn0011742,FBgn0014020,FBgn0020510,FBgn0023081,FBgn0023172,FBgn0023508,FBgn0024273,FBgn0025641,FBgn0025865,FBg…	GO:0032956	0.80776535	0.86735801	True
Upregulated	Gene Ontology	Biological Process	organic substance transport	2.51E-07	FBgn0000017,FBgn0000115,FBgn0000183,FBgn0000257,FBgn0000319,FBgn0000330,FBgn0000416,FBgn0001087,FBgn0001108,FBgn0001316,FBgn0001404,FBgn0002044,FBgn0002121,FBgn0002413,FBgn0002566,FBgn0003218,FBgn0003310,FBgn0003371,FBgn0003557,FBgn0004380,FBgn0004574,FBgn0004868,FBgn0010051,FBgn0010348,FBgn0010379,FBgn0010380,FBgn0010434,FBgn0011708,FBgn0011726,FBgn0013749,FBgn0013750,FBgn0014009,FBgn0014010,FBg…	GO:0071702	0.901498144	0.60503435	True
Upregulated	Gene Ontology	Biological Process	anatomical structure maturation	2.88E-07	FBgn0000183,FBgn0000229,FBgn0000256,FBgn0000259,FBgn0000273,FBgn0000308,FBgn0000319,FBgn0000339,FBgn0000711,FBgn0001137,FBgn0001308,FBgn0001404,FBgn0001624,FBgn0001990,FBgn0001991,FBgn0002121,FBgn0003042,FBgn0003205,FBgn0003475,FBgn0003520,FBgn0004838,FBgn0004875,FBgn0004907,FBgn0010348,FBgn0011217,FBgn0011661,FBgn0012051,FBgn0014906,FBgn0015279,FBgn0015509,FBgn0015790,FBgn0015797,FBgn0020238,FBg…	GO:0071695	0.770251309	0.96267844	True
Upregulated	Gene Ontology	Biological Process	eye morphogenesis	2.99E-07	FBgn0000253,FBgn0000414,FBgn0000499,FBgn0001108,FBgn0001235,FBgn0001291,FBgn0001297,FBgn0001308,FBgn0001316,FBgn0001965,FBgn0002121,FBgn0003079,FBgn0003205,FBgn0003256,FBgn0003310,FBgn0003345,FBgn0003392,FBgn0003654,FBgn0004177,FBgn0004583,FBgn0004636,FBgn0004638,FBgn0004858,FBgn0005632,FBgn0005672,FBgn0010269,FBgn0010333,FBgn0010341,FBgn0010348,FBgn0011207,FBgn0011217,FBgn0011300,FBgn0011661,FBg…	GO:0048592	0.730625119	0.94895456	True
Upregulated	Gene Ontology	Biological Process	sensory organ morphogenesis	2.99E-07	FBgn0000253,FBgn0000414,FBgn0000499,FBgn0001108,FBgn0001235,FBgn0001291,FBgn0001297,FBgn0001308,FBgn0001316,FBgn0001965,FBgn0002121,FBgn0003079,FBgn0003205,FBgn0003256,FBgn0003310,FBgn0003345,FBgn0003392,FBgn0003654,FBgn0004177,FBgn0004583,FBgn0004636,FBgn0004638,FBgn0004858,FBgn0005632,FBgn0005672,FBgn0010269,FBgn0010333,FBgn0010341,FBgn0010348,FBgn0011207,FBgn0011217,FBgn0011300,FBgn0011661,FBg…	GO:0090596	0.726379889	0.9184711	True
Upregulated	Gene Ontology	Biological Process	epithelial cell migration	3.27E-07	FBgn0000229,FBgn0000499,FBgn0001137,FBgn0001250,FBgn0001297,FBgn0001404,FBgn0001965,FBgn0001987,FBgn0003079,FBgn0003205,FBgn0003392,FBgn0003416,FBgn0003514,FBgn0004583,FBgn0004636,FBgn0004638,FBgn0004657,FBgn0004838,FBgn0005672,FBgn0010269,FBgn0010303,FBgn0010333,FBgn0010379,FBgn0010909,FBgn0011570,FBgn0011726,FBgn0011739,FBgn0013759,FBgn0014010,FBgn0014020,FBgn0014380,FBgn0015279,FBgn0015296,FBg…	GO:0010631	0.76844284	0.8958406	True
Upregulated	Gene Ontology	Biological Process	regulation of multicellular organismal development	3.29E-07	FBgn0000017,FBgn0000308,FBgn0000384,FBgn0000499,FBgn0000547,FBgn0000723,FBgn0001105,FBgn0001108,FBgn0001122,FBgn0001624,FBgn0002121,FBgn0003317,FBgn0003345,FBgn0003371,FBgn0003520,FBgn0004177,FBgn0004395,FBgn0004636,FBgn0004889,FBgn0004921,FBgn0005198,FBgn0005427,FBgn0005672,FBgn0010333,FBgn0010379,FBgn0010395,FBgn0010909,FBgn0011300,FBgn0011570,FBgn0011573,FBgn0011674,FBgn0011739,FBgn0011742,FBg…	GO:2000026	0.85427414	0.80959262	True
Upregulated	Gene Ontology	Biological Process	cell maturation	3.39E-07	FBgn0000183,FBgn0000229,FBgn0000256,FBgn0000259,FBgn0000273,FBgn0000308,FBgn0000319,FBgn0000339,FBgn0000711,FBgn0001137,FBgn0001308,FBgn0001404,FBgn0001624,FBgn0001990,FBgn0001991,FBgn0002121,FBgn0003042,FBgn0003205,FBgn0003475,FBgn0003520,FBgn0004838,FBgn0004875,FBgn0004907,FBgn0010348,FBgn0011217,FBgn0011661,FBgn0012051,FBgn0014906,FBgn0015279,FBgn0015509,FBgn0015790,FBgn0015797,FBgn0020238,FBg…	GO:0048469	0.749425267	0.73080455	True
Upregulated	Gene Ontology	Biological Process	modification-dependent protein catabolic process	3.82E-07	FBgn0000273,FBgn0001942,FBgn0002413,FBgn0003371,FBgn0003557,FBgn0003943,FBgn0004436,FBgn0004583,FBgn0005632,FBgn0010288,FBgn0011217,FBgn0011230,FBgn0011327,FBgn0012058,FBgn0015024,FBgn0015283,FBgn0015509,FBgn0015622,FBgn0016756,FBgn0017418,FBgn0020224,FBgn0020369,FBgn0021814,FBgn0022027,FBgn0023143,FBgn0023511,FBgn0025394,FBgn0025608,FBgn0025781,FBgn0026238,FBgn0026316,FBgn0026597,FBgn0026777,FBg…	GO:0019941	0.932289722	0.98379608	True
Upregulated	Gene Ontology	Biological Process	tube development	4.42E-07	FBgn0000042,FBgn0000083,FBgn0000115,FBgn0000229,FBgn0000273,FBgn0000308,FBgn0000499,FBgn0000524,FBgn0000547,FBgn0000711,FBgn0001108,FBgn0001122,FBgn0001123,FBgn0001137,FBgn0001169,FBgn0001235,FBgn0001250,FBgn0001291,FBgn0001297,FBgn0001316,FBgn0001624,FBgn0001965,FBgn0001987,FBgn0002413,FBgn0002431,FBgn0002524,FBgn0002643,FBgn0003041,FBgn0003079,FBgn0003117,FBgn0003205,FBgn0003209,FBgn0003256,FBg…	GO:0035295	0.728060761	0.71238403	True
Upregulated	Gene Ontology	Biological Process	regulation of cell junction assembly	4.78E-07	FBgn0000017,FBgn0001122,FBgn0001624,FBgn0003317,FBgn0003371,FBgn0003520,FBgn0005198,FBgn0005427,FBgn0010333,FBgn0010341,FBgn0010379,FBgn0010395,FBgn0011570,FBgn0011742,FBgn0011817,FBgn0013759,FBgn0015269,FBgn0015279,FBgn0020440,FBgn0021796,FBgn0024273,FBgn0024277,FBgn0024754,FBgn0025790,FBgn0026379,FBgn0028734,FBgn0031006,FBgn0031030,FBgn0032451,FBgn0032956,FBgn0033055,FBgn0033935,FBgn0034720,FBg…	GO:1901888	0.826646142	0.66729834	True
Upregulated	Gene Ontology	Biological Process	compound eye morphogenesis	5.08E-07	FBgn0000253,FBgn0000414,FBgn0000499,FBgn0001108,FBgn0001235,FBgn0001291,FBgn0001297,FBgn0001316,FBgn0001965,FBgn0002121,FBgn0003079,FBgn0003205,FBgn0003256,FBgn0003310,FBgn0003345,FBgn0003392,FBgn0004177,FBgn0004583,FBgn0004636,FBgn0004638,FBgn0004858,FBgn0005632,FBgn0005672,FBgn0010269,FBgn0010333,FBgn0010341,FBgn0010348,FBgn0011207,FBgn0011217,FBgn0011300,FBgn0011661,FBgn0011666,FBgn0011726,FBg…	GO:0001745	0.757073558	0.84094778	True
Upregulated	Gene Ontology	Biological Process	embryo development	5.38E-07	FBgn0000017,FBgn0000077,FBgn0000229,FBgn0000256,FBgn0000273,FBgn0000308,FBgn0000319,FBgn0000339,FBgn0000384,FBgn0000414,FBgn0000499,FBgn0000547,FBgn0000611,FBgn0000709,FBgn0000723,FBgn0001105,FBgn0001137,FBgn0001235,FBgn0001291,FBgn0001297,FBgn0001308,FBgn0001624,FBgn0001961,FBgn0002121,FBgn0002643,FBgn0003041,FBgn0003042,FBgn0003079,FBgn0003117,FBgn0003205,FBgn0003209,FBgn0003256,FBgn0003310,FBg…	GO:0009790	0.722508421	0.73243115	True
Upregulated	Gene Ontology	Biological Process	ubiquitin-dependent protein catabolic process	5.49E-07	FBgn0000273,FBgn0001942,FBgn0002413,FBgn0003371,FBgn0003557,FBgn0004436,FBgn0004583,FBgn0005632,FBgn0010288,FBgn0011217,FBgn0011230,FBgn0011327,FBgn0012058,FBgn0015024,FBgn0015283,FBgn0015509,FBgn0015622,FBgn0016756,FBgn0017418,FBgn0020224,FBgn0020369,FBgn0021814,FBgn0022027,FBgn0023143,FBgn0023511,FBgn0025394,FBgn0025608,FBgn0025781,FBgn0026238,FBgn0026316,FBgn0026597,FBgn0026777,FBgn0027052,FBg…	GO:0006511	0.932632439	0.96504234	True
Upregulated	Gene Ontology	Biological Process	regulation of synapse assembly	6.24E-07	FBgn0000017,FBgn0001122,FBgn0001624,FBgn0003317,FBgn0003371,FBgn0003520,FBgn0005198,FBgn0005427,FBgn0010333,FBgn0010341,FBgn0010379,FBgn0010395,FBgn0011570,FBgn0011742,FBgn0011817,FBgn0013759,FBgn0015269,FBgn0015279,FBgn0020440,FBgn0021796,FBgn0024273,FBgn0024277,FBgn0025790,FBgn0028734,FBgn0031006,FBgn0031030,FBgn0032451,FBgn0032956,FBgn0033055,FBgn0033935,FBgn0034720,FBgn0035060,FBgn0035437,FBg…	GO:0051963	0.812405048	0.96261213	True
Upregulated	Gene Ontology	Biological Process	negative regulation of developmental growth	7.67E-07	FBgn0000017,FBgn0001122,FBgn0001247,FBgn0001624,FBgn0002121,FBgn0003371,FBgn0004583,FBgn0005198,FBgn0005427,FBgn0005649,FBgn0010379,FBgn0010395,FBgn0011739,FBgn0014133,FBgn0015269,FBgn0015803,FBgn0016059,FBgn0020279,FBgn0020440,FBgn0024273,FBgn0025790,FBgn0026379,FBgn0028734,FBgn0031030,FBgn0032451,FBgn0033539,FBgn0034720,FBgn0035437,FBgn0035533,FBgn0036666,FBgn0037265,FBgn0038197,FBgn0039261,FBg…	GO:0048640	0.858489729	0.80922055	True
Upregulated	Gene Ontology	Biological Process	stress-activated protein kinase signaling cascade	8.20E-07	FBgn0000173,FBgn0000229,FBgn0000370,FBgn0000711,FBgn0001291,FBgn0003139,FBgn0003209,FBgn0003371,FBgn0004636,FBgn0010303,FBgn0010333,FBgn0010341,FBgn0010909,FBgn0011570,FBgn0013987,FBgn0015286,FBgn0015295,FBgn0015513,FBgn0015765,FBgn0020249,FBgn0024187,FBgn0024326,FBgn0024329,FBgn0026323,FBgn0028546,FBgn0030018,FBgn0030748,FBgn0031885,FBgn0032210,FBgn0032409,FBgn0034577,FBgn0034894,FBgn0035402,FBg…	GO:0031098	0.850400554	0.40612935	True
Upregulated	Gene Ontology	Biological Process	stress-activated MAPK cascade	8.20E-07	FBgn0000173,FBgn0000229,FBgn0000370,FBgn0000711,FBgn0001291,FBgn0003139,FBgn0003209,FBgn0003371,FBgn0004636,FBgn0010303,FBgn0010333,FBgn0010341,FBgn0010909,FBgn0011570,FBgn0013987,FBgn0015286,FBgn0015295,FBgn0015513,FBgn0015765,FBgn0020249,FBgn0024187,FBgn0024326,FBgn0024329,FBgn0026323,FBgn0028546,FBgn0030018,FBgn0030748,FBgn0031885,FBgn0032210,FBgn0032409,FBgn0034577,FBgn0034894,FBgn0035402,FBg…	GO:0051403	0.84638894	0.40485302	True
Upregulated	Gene Ontology	Biological Process	tissue migration	8.38E-07	FBgn0000499,FBgn0001250,FBgn0001297,FBgn0001404,FBgn0001965,FBgn0003079,FBgn0003205,FBgn0003392,FBgn0003416,FBgn0003514,FBgn0004583,FBgn0004636,FBgn0004638,FBgn0004657,FBgn0005672,FBgn0010269,FBgn0010333,FBgn0010379,FBgn0011570,FBgn0011726,FBgn0011739,FBgn0013759,FBgn0014010,FBgn0014020,FBgn0014380,FBgn0015296,FBgn0015754,FBgn0015790,FBgn0015795,FBgn0015903,FBgn0020251,FBgn0020510,FBgn0025865,FBg…	GO:0090130	0.844521178	0.48448212	True
Upregulated	Gene Ontology	Biological Process	modification-dependent macromolecule catabolic process	8.65E-07	FBgn0000273,FBgn0001942,FBgn0002413,FBgn0003371,FBgn0003557,FBgn0003943,FBgn0004436,FBgn0004583,FBgn0005632,FBgn0010288,FBgn0011217,FBgn0011230,FBgn0011327,FBgn0012058,FBgn0015024,FBgn0015283,FBgn0015509,FBgn0015622,FBgn0016756,FBgn0017418,FBgn0020224,FBgn0020369,FBgn0021814,FBgn0022027,FBgn0023143,FBgn0023511,FBgn0025394,FBgn0025608,FBgn0025781,FBgn0026238,FBgn0026316,FBgn0026597,FBgn0026777,FBg…	GO:0043632	0.939859722	0.84649878	True
Upregulated	Gene Ontology	Biological Process	cellular component assembly	8.74E-07	FBgn0000017,FBgn0000047,FBgn0000173,FBgn0000229,FBgn0000253,FBgn0000256,FBgn0000257,FBgn0000286,FBgn0000308,FBgn0000319,FBgn0000339,FBgn0000499,FBgn0000547,FBgn0000709,FBgn0000723,FBgn0001104,FBgn0001108,FBgn0001122,FBgn0001137,FBgn0001250,FBgn0001291,FBgn0001297,FBgn0001308,FBgn0001624,FBgn0001941,FBgn0001961,FBgn0001977,FBgn0001987,FBgn0002121,FBgn0002413,FBgn0002566,FBgn0002643,FBgn0002914,FBg…	GO:0022607	0.860549719	0.56695417	True
Upregulated	Gene Ontology	Biological Process	protein polymerization	8.85E-07	FBgn0000256,FBgn0000308,FBgn0000709,FBgn0001308,FBgn0001961,FBgn0002413,FBgn0003392,FBgn0003475,FBgn0004648,FBgn0010341,FBgn0011570,FBgn0011726,FBgn0011742,FBgn0021760,FBgn0023081,FBgn0024273,FBgn0025641,FBgn0025865,FBgn0026430,FBgn0026431,FBgn0026432,FBgn0026433,FBgn0027509,FBgn0027948,FBgn0028894,FBgn0029157,FBgn0030955,FBgn0031437,FBgn0032859,FBgn0033055,FBgn0033212,FBgn0034577,FBgn0035533,FBg…	GO:0051258	0.883836104	0.49326341	True
Upregulated	Gene Ontology	Biological Process	vacuolar transport	9.43E-07	FBgn0000257,FBgn0001087,FBgn0002566,FBgn0003557,FBgn0011232,FBgn0015795,FBgn0021814,FBgn0022027,FBgn0027363,FBgn0030089,FBgn0030894,FBgn0031640,FBgn0031710,FBgn0034380,FBgn0034744,FBgn0035251,FBgn0035470,FBgn0035589,FBgn0035704,FBgn0036740,FBgn0036805,FBgn0037231,FBgn0037299,FBgn0037551,FBgn0038427,FBgn0039402,FBgn0050423,FBgn0052113,FBgn0052177,FBgn0052350,FBgn0086656,FBgn0086679,FBgn0086785,FBg…	GO:0007034	0.923129428	0.26125599	False
Upregulated	Gene Ontology	Biological Process	JNK cascade	9.61E-07	FBgn0000173,FBgn0000229,FBgn0000370,FBgn0000711,FBgn0001291,FBgn0003139,FBgn0003209,FBgn0003371,FBgn0004636,FBgn0010303,FBgn0010333,FBgn0010341,FBgn0010909,FBgn0011570,FBgn0013987,FBgn0015286,FBgn0015295,FBgn0015513,FBgn0020249,FBgn0024187,FBgn0024326,FBgn0024329,FBgn0026323,FBgn0028546,FBgn0030018,FBgn0030748,FBgn0031885,FBgn0032210,FBgn0032409,FBgn0034577,FBgn0034894,FBgn0035402,FBgn0035437,FBg…	GO:0007254	0.85394072	0.95030868	True
Upregulated	Gene Ontology	Biological Process	establishment or maintenance of cytoskeleton polarity	1.06273E-06	FBgn0000183,FBgn0000273,FBgn0000319,FBgn0000384,FBgn0001105,FBgn0001137,FBgn0001308,FBgn0001404,FBgn0002121,FBgn0004380,FBgn0004381,FBgn0004907,FBgn0004921,FBgn0014020,FBgn0015589,FBgn0015790,FBgn0015797,FBgn0020238,FBgn0027066,FBgn0027948,FBgn0028421,FBgn0036059,FBgn0038167,FBgn0045862,FBgn0086362,FBgn0086371,FBgn0259243,FBgn0260934,FBgn0261064,FBgn0261458,FBgn0261574,FBgn0263396	GO:0030952	0.884916401	0.66484763	True
Upregulated	Gene Ontology	Biological Process	regulation of GTPase activity	1.08631E-06	FBgn0003041,FBgn0003969,FBgn0005198,FBgn0015269,FBgn0015513,FBgn0015803,FBgn0020304,FBgn0020620,FBgn0022960,FBgn0023508,FBgn0025741,FBgn0025836,FBgn0025864,FBgn0026056,FBgn0027505,FBgn0027509,FBgn0028500,FBgn0028509,FBgn0029736,FBgn0029778,FBgn0030286,FBgn0031304,FBgn0031640,FBgn0032409,FBgn0033349,FBgn0033539,FBgn0034009,FBgn0035470,FBgn0035703,FBgn0035879,FBgn0035916,FBgn0037074,FBgn0037116,FBg…	GO:0043087	0.879604067	0.66150812	True
Upregulated	Gene Ontology	Biological Process	entry into host	1.09468E-06	FBgn0002566,FBgn0003392,FBgn0010380,FBgn0011672,FBgn0013749,FBgn0014009,FBgn0015789,FBgn0015790,FBgn0015791,FBgn0015795,FBgn0031090,FBgn0031310,FBgn0031882,FBgn0036666,FBgn0036740,FBgn0039402,FBgn0052350,FBgn0086656,FBgn0262518,FBgn0266672,FBgn0266673,FBgn0267378,FBgn0283469,FBgn0285937,FBgn0286784	GO:0044409	0.980207332	0.97161702	True
Upregulated	Gene Ontology	Biological Process	viral entry into host cell	1.09468E-06	FBgn0002566,FBgn0003392,FBgn0010380,FBgn0011672,FBgn0013749,FBgn0014009,FBgn0015789,FBgn0015790,FBgn0015791,FBgn0015795,FBgn0031090,FBgn0031310,FBgn0031882,FBgn0036666,FBgn0036740,FBgn0039402,FBgn0052350,FBgn0086656,FBgn0262518,FBgn0266672,FBgn0266673,FBgn0267378,FBgn0283469,FBgn0285937,FBgn0286784	GO:0046718	0.975963546	0.92595274	True
Upregulated	Gene Ontology	Biological Process	biological process involved in interaction with host	1.09468E-06	FBgn0002566,FBgn0003392,FBgn0010380,FBgn0011672,FBgn0013749,FBgn0014009,FBgn0015789,FBgn0015790,FBgn0015791,FBgn0015795,FBgn0031090,FBgn0031310,FBgn0031882,FBgn0036666,FBgn0036740,FBgn0039402,FBgn0052350,FBgn0086656,FBgn0262518,FBgn0266672,FBgn0266673,FBgn0267378,FBgn0283469,FBgn0285937,FBgn0286784	GO:0051701	0.980186972	0	False
Upregulated	Gene Ontology	Biological Process	movement in host environment	1.09468E-06	FBgn0002566,FBgn0003392,FBgn0010380,FBgn0011672,FBgn0013749,FBgn0014009,FBgn0015789,FBgn0015790,FBgn0015791,FBgn0015795,FBgn0031090,FBgn0031310,FBgn0031882,FBgn0036666,FBgn0036740,FBgn0039402,FBgn0052350,FBgn0086656,FBgn0262518,FBgn0266672,FBgn0266673,FBgn0267378,FBgn0283469,FBgn0285937,FBgn0286784	GO:0052126	0.980191131	0.94172768	True
Upregulated	Gene Ontology	Biological Process	regulation of molecular function	1.14904E-06	FBgn0000239,FBgn0000253,FBgn0000259,FBgn0001222,FBgn0002121,FBgn0003041,FBgn0003256,FBgn0003371,FBgn0003969,FBgn0004435,FBgn0004907,FBgn0004915,FBgn0005198,FBgn0010333,FBgn0010341,FBgn0014020,FBgn0015269,FBgn0015279,FBgn0015513,FBgn0015776,FBgn0015777,FBgn0015799,FBgn0015803,FBgn0016081,FBgn0016983,FBgn0020224,FBgn0020238,FBgn0020304,FBgn0020510,FBgn0020620,FBgn0022936,FBgn0022960,FBgn0023214,FBg…	GO:0065009	0.866351779	0.27151258	False
Upregulated	Gene Ontology	Biological Process	cellular component disassembly	1.17019E-06	FBgn0000257,FBgn0000709,FBgn0000711,FBgn0001308,FBgn0002566,FBgn0003134,FBgn0003231,FBgn0004103,FBgn0004436,FBgn0010303,FBgn0011207,FBgn0011570,FBgn0011726,FBgn0013733,FBgn0015589,FBgn0021814,FBgn0022027,FBgn0025802,FBgn0026620,FBgn0028406,FBgn0028671,FBgn0028734,FBgn0030268,FBgn0032200,FBgn0032499,FBgn0032671,FBgn0032935,FBgn0033212,FBgn0033438,FBgn0033712,FBgn0034009,FBgn0034246,FBgn0034577,FBg…	GO:0022411	0.887135938	0.45092584	True
Upregulated	Gene Ontology	Biological Process	regulation of synapse organization	1.22649E-06	FBgn0000017,FBgn0001122,FBgn0001624,FBgn0003317,FBgn0003371,FBgn0003520,FBgn0004657,FBgn0005198,FBgn0005427,FBgn0010333,FBgn0010341,FBgn0010379,FBgn0010395,FBgn0011570,FBgn0011742,FBgn0011817,FBgn0013759,FBgn0014009,FBgn0015269,FBgn0015279,FBgn0015790,FBgn0015803,FBgn0020440,FBgn0021796,FBgn0024273,FBgn0024277,FBgn0025790,FBgn0028734,FBgn0031006,FBgn0031030,FBgn0032451,FBgn0032956,FBgn0033055,FBg…	GO:0050807	0.81563325	0.66925557	True
Upregulated	Gene Ontology	Biological Process	signal release	1.26192E-06	FBgn0000183,FBgn0000319,FBgn0001108,FBgn0002413,FBgn0004574,FBgn0004636,FBgn0004868,FBgn0010051,FBgn0010341,FBgn0010348,FBgn0010379,FBgn0011288,FBgn0011708,FBgn0013749,FBgn0013750,FBgn0013759,FBgn0015614,FBgn0026378,FBgn0027505,FBgn0028425,FBgn0028552,FBgn0029687,FBgn0030412,FBgn0030897,FBgn0031106,FBgn0031450,FBgn0031534,FBgn0032005,FBgn0034708,FBgn0034913,FBgn0036141,FBgn0036341,FBgn0036448,FBg…	GO:0023061	0.866047546	0.78521574	True
Upregulated	Gene Ontology	Biological Process	regulation of supramolecular fiber organization	1.26192E-06	FBgn0000017,FBgn0000256,FBgn0000308,FBgn0000384,FBgn0000499,FBgn0000709,FBgn0001105,FBgn0001250,FBgn0001961,FBgn0002413,FBgn0003392,FBgn0003475,FBgn0004648,FBgn0004657,FBgn0004921,FBgn0010303,FBgn0010341,FBgn0011570,FBgn0011742,FBgn0013733,FBgn0015589,FBgn0020510,FBgn0021760,FBgn0023081,FBgn0023172,FBgn0024273,FBgn0025641,FBgn0025865,FBgn0026620,FBgn0027509,FBgn0027948,FBgn0028894,FBgn0029157,FBg…	GO:1902903	0.814090246	0.76609477	True
Upregulated	Gene Ontology	Biological Process	regulation of synaptic assembly at neuromuscular junction	1.87554E-06	FBgn0000017,FBgn0001122,FBgn0001624,FBgn0003317,FBgn0003371,FBgn0003520,FBgn0005198,FBgn0005427,FBgn0010341,FBgn0010379,FBgn0010395,FBgn0011570,FBgn0011742,FBgn0011817,FBgn0013759,FBgn0015269,FBgn0015279,FBgn0020440,FBgn0021796,FBgn0024273,FBgn0024277,FBgn0025790,FBgn0028734,FBgn0031006,FBgn0031030,FBgn0032451,FBgn0032956,FBgn0033055,FBgn0033935,FBgn0034720,FBgn0035060,FBgn0035437,FBgn0035533,FBg…	GO:0008582	0.80874204	0.86496149	True
Upregulated	Gene Ontology	Biological Process	cell fate commitment	2.06536E-06	FBgn0000077,FBgn0000183,FBgn0000536,FBgn0000611,FBgn0001104,FBgn0001105,FBgn0001108,FBgn0001169,FBgn0001235,FBgn0001291,FBgn0001297,FBgn0001404,FBgn0001624,FBgn0001965,FBgn0002121,FBgn0002643,FBgn0003079,FBgn0003117,FBgn0003205,FBgn0003256,FBgn0003310,FBgn0003415,FBgn0003416,FBgn0003520,FBgn0004177,FBgn0004387,FBgn0004636,FBgn0004638,FBgn0004858,FBgn0004875,FBgn0004889,FBgn0004907,FBgn0004908,FBg…	GO:0045165	0.757488032	0.76992681	True
Upregulated	Gene Ontology	Biological Process	epithelium migration	2.21291E-06	FBgn0000499,FBgn0001250,FBgn0001297,FBgn0001404,FBgn0001965,FBgn0003079,FBgn0003205,FBgn0003392,FBgn0003416,FBgn0003514,FBgn0004583,FBgn0004636,FBgn0004638,FBgn0004657,FBgn0005672,FBgn0010269,FBgn0010333,FBgn0010379,FBgn0011570,FBgn0011726,FBgn0011739,FBgn0013759,FBgn0014010,FBgn0014020,FBgn0014380,FBgn0015296,FBgn0015754,FBgn0015790,FBgn0015795,FBgn0015903,FBgn0020510,FBgn0025865,FBgn0026192,FBg…	GO:0090132	0.838440512	0.98952904	True
Upregulated	Gene Ontology	Biological Process	actin filament organization	2.24943E-06	FBgn0000017,FBgn0000047,FBgn0000256,FBgn0000308,FBgn0000499,FBgn0000547,FBgn0000709,FBgn0000723,FBgn0001250,FBgn0001308,FBgn0001961,FBgn0002413,FBgn0003392,FBgn0003447,FBgn0003475,FBgn0004456,FBgn0004648,FBgn0004657,FBgn0010246,FBgn0010303,FBgn0010333,FBgn0010341,FBgn0011570,FBgn0011726,FBgn0011742,FBgn0014020,FBgn0014141,FBgn0020510,FBgn0023081,FBgn0023172,FBgn0024273,FBgn0025641,FBgn0025865,FBg…	GO:0007015	0.868159329	0.94164963	True
Upregulated	Gene Ontology	Biological Process	regulation of catabolic process	2.64624E-06	FBgn0000229,FBgn0000273,FBgn0000319,FBgn0001942,FBgn0002413,FBgn0003079,FBgn0003205,FBgn0003256,FBgn0003371,FBgn0003392,FBgn0003557,FBgn0004419,FBgn0004436,FBgn0004583,FBgn0004597,FBgn0005198,FBgn0005648,FBgn0010303,FBgn0010379,FBgn0010380,FBgn0011230,FBgn0011300,FBgn0011725,FBgn0011739,FBgn0015024,FBgn0015279,FBgn0015509,FBgn0015589,FBgn0016756,FBgn0017418,FBgn0021796,FBgn0025800,FBgn0025802,FBg…	GO:0009894	0.875743494	0.23239646	False
Upregulated	Gene Ontology	Biological Process	synapse organization	3.42173E-06	FBgn0000017,FBgn0000173,FBgn0000316,FBgn0001122,FBgn0001123,FBgn0001291,FBgn0001297,FBgn0001624,FBgn0002921,FBgn0003317,FBgn0003371,FBgn0003520,FBgn0004509,FBgn0004657,FBgn0005198,FBgn0005427,FBgn0010333,FBgn0010341,FBgn0010379,FBgn0010395,FBgn0011570,FBgn0011742,FBgn0011771,FBgn0011817,FBgn0013759,FBgn0013997,FBgn0014009,FBgn0015269,FBgn0015279,FBgn0015790,FBgn0015803,FBgn0016032,FBgn0020386,FBg…	GO:0050808	0.875407752	0.91567258	True
Upregulated	Gene Ontology	Biological Process	neuron projection development	3.78955E-06	FBgn0000017,FBgn0000173,FBgn0000229,FBgn0000239,FBgn0000253,FBgn0000273,FBgn0000308,FBgn0000414,FBgn0000499,FBgn0000636,FBgn0000723,FBgn0001108,FBgn0001250,FBgn0001297,FBgn0001308,FBgn0001404,FBgn0001961,FBgn0001965,FBgn0002521,FBgn0003041,FBgn0003334,FBgn0003447,FBgn0003744,FBgn0003888,FBgn0004103,FBgn0004435,FBgn0004456,FBgn0004574,FBgn0004606,FBgn0004656,FBgn0004657,FBgn0005536,FBgn0010303,FBg…	GO:0031175	0.620817772	0.93731662	True
Upregulated	Gene Ontology	Biological Process	cellular protein modification process	6.14001E-06	FBgn0000017,FBgn0000173,FBgn0000229,FBgn0000239,FBgn0000253,FBgn0000259,FBgn0000273,FBgn0000316,FBgn0000524,FBgn0000723,FBgn0002121,FBgn0002283,FBgn0002413,FBgn0002431,FBgn0003079,FBgn0003093,FBgn0003134,FBgn0003139,FBgn0003256,FBgn0003330,FBgn0003371,FBgn0003392,FBgn0003557,FBgn0003744,FBgn0003943,FBgn0004103,FBgn0004177,FBgn0004436,FBgn0004648,FBgn0004889,FBgn0005632,FBgn0005640,FBgn0005648,FBg…	GO:0006464	0.949768605	0.78669229	True
Upregulated	Gene Ontology	Biological Process	protein modification process	6.14001E-06	FBgn0000017,FBgn0000173,FBgn0000229,FBgn0000239,FBgn0000253,FBgn0000259,FBgn0000273,FBgn0000316,FBgn0000524,FBgn0000723,FBgn0002121,FBgn0002283,FBgn0002413,FBgn0002431,FBgn0003079,FBgn0003093,FBgn0003134,FBgn0003139,FBgn0003256,FBgn0003330,FBgn0003371,FBgn0003392,FBgn0003557,FBgn0003744,FBgn0003943,FBgn0004103,FBgn0004177,FBgn0004436,FBgn0004648,FBgn0004889,FBgn0005632,FBgn0005640,FBgn0005648,FBg…	GO:0036211	0.965634286	0.80912327	True
Upregulated	Gene Ontology	Biological Process	tube morphogenesis	6.23695E-06	FBgn0000042,FBgn0000229,FBgn0000273,FBgn0000308,FBgn0000499,FBgn0000547,FBgn0000711,FBgn0001108,FBgn0001122,FBgn0001123,FBgn0001137,FBgn0001169,FBgn0001235,FBgn0001250,FBgn0001291,FBgn0001297,FBgn0001316,FBgn0001624,FBgn0001965,FBgn0001987,FBgn0002431,FBgn0002643,FBgn0003041,FBgn0003079,FBgn0003205,FBgn0003209,FBgn0003256,FBgn0003310,FBgn0003317,FBgn0003345,FBgn0003371,FBgn0003415,FBgn0003447,FBg…	GO:0035239	0.718720931	0.69534146	True
Upregulated	Gene Ontology	Biological Process	cell division	6.89092E-06	FBgn0000042,FBgn0000047,FBgn0000308,FBgn0000536,FBgn0000711,FBgn0001104,FBgn0001105,FBgn0001122,FBgn0001942,FBgn0002121,FBgn0002431,FBgn0002643,FBgn0002914,FBgn0003041,FBgn0003317,FBgn0003392,FBgn0003475,FBgn0003514,FBgn0004177,FBgn0004373,FBgn0004606,FBgn0004875,FBgn0004889,FBgn0004908,FBgn0004921,FBgn0010341,FBgn0010348,FBgn0010622,FBgn0010741,FBgn0011207,FBgn0011217,FBgn0011666,FBgn0011674,FBg…	GO:0051301	0.990279044	0.01225709	False
Upregulated	Gene Ontology	Biological Process	negative regulation of growth	7.21108E-06	FBgn0000017,FBgn0001122,FBgn0001247,FBgn0001624,FBgn0002121,FBgn0003334,FBgn0003371,FBgn0004583,FBgn0005198,FBgn0005427,FBgn0005649,FBgn0010379,FBgn0010395,FBgn0011739,FBgn0014133,FBgn0015269,FBgn0015803,FBgn0016059,FBgn0020279,FBgn0020440,FBgn0024273,FBgn0025790,FBgn0026379,FBgn0028734,FBgn0031030,FBgn0032451,FBgn0033539,FBgn0033784,FBgn0034720,FBgn0035424,FBgn0035437,FBgn0035533,FBgn0036666,FBg…	GO:0045926	0.865712434	0.85086039	True
Upregulated	Gene Ontology	Biological Process	regulation of actin filament organization	7.31477E-06	FBgn0000017,FBgn0000256,FBgn0000308,FBgn0000499,FBgn0000709,FBgn0001250,FBgn0001961,FBgn0002413,FBgn0003392,FBgn0003475,FBgn0004648,FBgn0004657,FBgn0010303,FBgn0010341,FBgn0011570,FBgn0011742,FBgn0020510,FBgn0023081,FBgn0024273,FBgn0025641,FBgn0025865,FBgn0028894,FBgn0029157,FBgn0030955,FBgn0031437,FBgn0032859,FBgn0033212,FBgn0034577,FBgn0035533,FBgn0036257,FBgn0036571,FBgn0037750,FBgn0037884,FBg…	GO:0110053	0.809739931	0.98218753	True
Upregulated	Gene Ontology	Biological Process	regulation of catalytic activity	7.55615E-06	FBgn0000239,FBgn0000259,FBgn0002121,FBgn0003041,FBgn0003371,FBgn0003969,FBgn0004435,FBgn0005198,FBgn0010333,FBgn0010341,FBgn0014020,FBgn0015269,FBgn0015279,FBgn0015513,FBgn0015803,FBgn0016081,FBgn0016983,FBgn0020224,FBgn0020304,FBgn0020510,FBgn0020620,FBgn0022936,FBgn0022960,FBgn0023388,FBgn0023508,FBgn0025741,FBgn0025836,FBgn0025864,FBgn0026056,FBgn0026090,FBgn0026192,FBgn0026379,FBgn0026404,FBg…	GO:0050790	0.853269076	0.82931841	True
Upregulated	Gene Ontology	Biological Process	cellularization	8.13077E-06	FBgn0000042,FBgn0000319,FBgn0000414,FBgn0001108,FBgn0001133,FBgn0001942,FBgn0003392,FBgn0003514,FBgn0003654,FBgn0004419,FBgn0005632,FBgn0010341,FBgn0010350,FBgn0011207,FBgn0011230,FBgn0011232,FBgn0011710,FBgn0013688,FBgn0013726,FBgn0013765,FBgn0014010,FBgn0014020,FBgn0014029,FBgn0014141,FBgn0015790,FBgn0016693,FBgn0020381,FBgn0023172,FBgn0024320,FBgn0026404,FBgn0026620,FBgn0026630,FBgn0028484,FBg…	GO:0007349	0.778180195	0.5177145	True
Upregulated	Gene Ontology	Biological Process	actin polymerization or depolymerization	8.71733E-06	FBgn0000017,FBgn0000256,FBgn0000308,FBgn0000709,FBgn0001961,FBgn0002413,FBgn0003392,FBgn0003475,FBgn0004648,FBgn0010341,FBgn0011570,FBgn0011726,FBgn0011742,FBgn0020510,FBgn0023081,FBgn0024273,FBgn0025641,FBgn0025865,FBgn0028894,FBgn0029157,FBgn0030955,FBgn0031437,FBgn0032859,FBgn0033212,FBgn0034577,FBgn0035533,FBgn0036571,FBgn0037750,FBgn0037884,FBgn0038206,FBgn0038320,FBgn0038369,FBgn0038747,FBg…	GO:0008154	0.879103193	0.84574385	True
Upregulated	Gene Ontology	Biological Process	regulation of protein polymerization	9.44211E-06	FBgn0000256,FBgn0000308,FBgn0000709,FBgn0001961,FBgn0002413,FBgn0003392,FBgn0003475,FBgn0004648,FBgn0010341,FBgn0011570,FBgn0011742,FBgn0021760,FBgn0023081,FBgn0024273,FBgn0025641,FBgn0025865,FBgn0027509,FBgn0027948,FBgn0028894,FBgn0029157,FBgn0030955,FBgn0031437,FBgn0032859,FBgn0033212,FBgn0034577,FBgn0035533,FBgn0036571,FBgn0037750,FBgn0037884,FBgn0038206,FBgn0038320,FBgn0038369,FBgn0038747,FBg…	GO:0032271	0.804842334	0.75835533	True
Upregulated	Gene Ontology	Biological Process	regulation of neuromuscular junction development	1.01071E-05	FBgn0000017,FBgn0001122,FBgn0001624,FBgn0003317,FBgn0003371,FBgn0003520,FBgn0005198,FBgn0005427,FBgn0010341,FBgn0010379,FBgn0010395,FBgn0011570,FBgn0011742,FBgn0011817,FBgn0013759,FBgn0015269,FBgn0015279,FBgn0020440,FBgn0021796,FBgn0024273,FBgn0024277,FBgn0025790,FBgn0028734,FBgn0031006,FBgn0031030,FBgn0032451,FBgn0032956,FBgn0033055,FBgn0033935,FBgn0034720,FBgn0035060,FBgn0035437,FBgn0035533,FBg…	GO:1904396	0.838955076	0.86845569	True
Upregulated	Gene Ontology	Biological Process	imaginal disc development	1.07328E-05	FBgn0000083,FBgn0000115,FBgn0000229,FBgn0000273,FBgn0000308,FBgn0000499,FBgn0000524,FBgn0000547,FBgn0000711,FBgn0001122,FBgn0001123,FBgn0001137,FBgn0001169,FBgn0001235,FBgn0001250,FBgn0001291,FBgn0001297,FBgn0001624,FBgn0001965,FBgn0001987,FBgn0002413,FBgn0002431,FBgn0002524,FBgn0002643,FBgn0003079,FBgn0003205,FBgn0003256,FBgn0003310,FBgn0003317,FBgn0003345,FBgn0003371,FBgn0003415,FBgn0003447,FBg…	GO:0007444	0.748277822	0.80444	True
Upregulated	Gene Ontology	Biological Process	regulation of Ras protein signal transduction	1.08747E-05	FBgn0001965,FBgn0003969,FBgn0004103,FBgn0004907,FBgn0015000,FBgn0015269,FBgn0015513,FBgn0016794,FBgn0020238,FBgn0023143,FBgn0023172,FBgn0024277,FBgn0025802,FBgn0025836,FBgn0025864,FBgn0026056,FBgn0026179,FBgn0027561,FBgn0028500,FBgn0028538,FBgn0029095,FBgn0030286,FBgn0031216,FBgn0031633,FBgn0031871,FBgn0034158,FBgn0034230,FBgn0035437,FBgn0037116,FBgn0038504,FBgn0038747,FBgn0040011,FBgn0050115,FBg…	GO:0046578	0.831962587	0.7922941	True
Upregulated	Gene Ontology	Biological Process	cellular component morphogenesis	1.14551E-05	FBgn0000017,FBgn0000047,FBgn0000173,FBgn0000229,FBgn0000239,FBgn0000253,FBgn0000286,FBgn0000308,FBgn0000339,FBgn0000414,FBgn0000499,FBgn0000547,FBgn0000636,FBgn0000709,FBgn0000723,FBgn0001108,FBgn0001137,FBgn0001250,FBgn0001291,FBgn0001297,FBgn0001308,FBgn0001404,FBgn0001961,FBgn0001965,FBgn0002521,FBgn0002914,FBgn0003041,FBgn0003079,FBgn0003256,FBgn0003310,FBgn0003334,FBgn0003392,FBgn0003447,FBg…	GO:0032989	0.660446395	0.82851879	True
Upregulated	Gene Ontology	Biological Process	regulation of actin polymerization or depolymerization	1.15494E-05	FBgn0000017,FBgn0000256,FBgn0000308,FBgn0000709,FBgn0001961,FBgn0002413,FBgn0003392,FBgn0003475,FBgn0004648,FBgn0010341,FBgn0011570,FBgn0011742,FBgn0023081,FBgn0024273,FBgn0025641,FBgn0025865,FBgn0028894,FBgn0029157,FBgn0030955,FBgn0031437,FBgn0032859,FBgn0033212,FBgn0034577,FBgn0035533,FBgn0036571,FBgn0037750,FBgn0037884,FBgn0038206,FBgn0038320,FBgn0038369,FBgn0038747,FBgn0039994,FBgn0041188,FBg…	GO:0008064	0.707586811	0.97416152	True
Upregulated	Gene Ontology	Biological Process	regulation of actin filament length	1.15494E-05	FBgn0000017,FBgn0000256,FBgn0000308,FBgn0000709,FBgn0001961,FBgn0002413,FBgn0003392,FBgn0003475,FBgn0004648,FBgn0010341,FBgn0011570,FBgn0011742,FBgn0023081,FBgn0024273,FBgn0025641,FBgn0025865,FBgn0028894,FBgn0029157,FBgn0030955,FBgn0031437,FBgn0032859,FBgn0033212,FBgn0034577,FBgn0035533,FBgn0036571,FBgn0037750,FBgn0037884,FBgn0038206,FBgn0038320,FBgn0038369,FBgn0038747,FBgn0039994,FBgn0041188,FBg…	GO:0030832	0.708003553	0.97416903	True
Upregulated	Gene Ontology	Biological Process	viral life cycle	1.20152E-05	FBgn0002566,FBgn0003392,FBgn0010380,FBgn0011672,FBgn0013749,FBgn0014009,FBgn0015789,FBgn0015790,FBgn0015791,FBgn0015795,FBgn0030894,FBgn0031090,FBgn0031310,FBgn0031882,FBgn0036666,FBgn0036740,FBgn0039402,FBgn0052350,FBgn0086656,FBgn0087035,FBgn0262518,FBgn0266672,FBgn0266673,FBgn0267378,FBgn0283469,FBgn0285937,FBgn0286784	GO:0019058	0.995707564	0	False
Upregulated	Gene Ontology	Biological Process	negative regulation of intracellular signal transduction	1.56854E-05	FBgn0000711,FBgn0003139,FBgn0003209,FBgn0003371,FBgn0003416,FBgn0003969,FBgn0004177,FBgn0004436,FBgn0004636,FBgn0005198,FBgn0010379,FBgn0011230,FBgn0011570,FBgn0015024,FBgn0015286,FBgn0015509,FBgn0016641,FBgn0020224,FBgn0020249,FBgn0020767,FBgn0024329,FBgn0026379,FBgn0027492,FBgn0028484,FBgn0028546,FBgn0029006,FBgn0029778,FBgn0030366,FBgn0030800,FBgn0031871,FBgn0031885,FBgn0032208,FBgn0032363,FBg…	GO:1902532	0.814257424	0.91240997	True
Upregulated	Gene Ontology	Biological Process	protein-containing complex disassembly	1.72467E-05	FBgn0000257,FBgn0000709,FBgn0000711,FBgn0001308,FBgn0002566,FBgn0003134,FBgn0004103,FBgn0011570,FBgn0011726,FBgn0013733,FBgn0015589,FBgn0021814,FBgn0022027,FBgn0025802,FBgn0026620,FBgn0028671,FBgn0030268,FBgn0032499,FBgn0032671,FBgn0033212,FBgn0034009,FBgn0034577,FBgn0034913,FBgn0035402,FBgn0036974,FBgn0037218,FBgn0038206,FBgn0038427,FBgn0038593,FBgn0038651,FBgn0040207,FBgn0040208,FBgn0051495,FBg…	GO:0032984	0.884754766	0.62579256	True
Upregulated	Gene Ontology	Biological Process	cellular component organization or biogenesis	1.81796E-05	FBgn0000017,FBgn0000042,FBgn0000047,FBgn0000115,FBgn0000152,FBgn0000173,FBgn0000183,FBgn0000228,FBgn0000229,FBgn0000239,FBgn0000253,FBgn0000256,FBgn0000257,FBgn0000273,FBgn0000286,FBgn0000308,FBgn0000316,FBgn0000319,FBgn0000339,FBgn0000384,FBgn0000414,FBgn0000499,FBgn0000547,FBgn0000636,FBgn0000709,FBgn0000711,FBgn0000723,FBgn0001087,FBgn0001104,FBgn0001105,FBgn0001108,FBgn0001122,FBgn0001123,FBg…	GO:0071840	0.988224038	0.02113308	False
Upregulated	Gene Ontology	Biological Process	epithelial tube morphogenesis	1.82783E-05	FBgn0000229,FBgn0000273,FBgn0000308,FBgn0000499,FBgn0000547,FBgn0000711,FBgn0001122,FBgn0001123,FBgn0001137,FBgn0001169,FBgn0001235,FBgn0001250,FBgn0001291,FBgn0001297,FBgn0001624,FBgn0001965,FBgn0001987,FBgn0002431,FBgn0002643,FBgn0003041,FBgn0003079,FBgn0003205,FBgn0003209,FBgn0003256,FBgn0003310,FBgn0003317,FBgn0003345,FBgn0003371,FBgn0003415,FBgn0003447,FBgn0003514,FBgn0003557,FBgn0003744,FBg…	GO:0060562	0.717931904	0.94075504	True
Upregulated	Gene Ontology	Biological Process	axo-dendritic transport	1.91975E-05	FBgn0001087,FBgn0001108,FBgn0001308,FBgn0004380,FBgn0004381,FBgn0011745,FBgn0015589,FBgn0015754,FBgn0021825,FBgn0024187,FBgn0024432,FBgn0028421,FBgn0028734,FBgn0029687,FBgn0030276,FBgn0031050,FBgn0034786,FBgn0037551,FBgn0038816,FBgn0039140,FBgn0040228,FBgn0040395,FBgn0046704,FBgn0259483,FBgn0260945,FBgn0261797,FBgn0266521,FBgn0267002,FBgn0285937	GO:0008088	0.866560633	0.64725587	True
Upregulated	Gene Ontology	Biological Process	instar larval or pupal development	2.03455E-05	FBgn0000229,FBgn0000253,FBgn0000273,FBgn0000308,FBgn0000370,FBgn0000499,FBgn0000547,FBgn0000711,FBgn0001122,FBgn0001123,FBgn0001137,FBgn0001169,FBgn0001235,FBgn0001250,FBgn0001291,FBgn0001297,FBgn0001624,FBgn0001965,FBgn0001987,FBgn0002121,FBgn0002431,FBgn0002643,FBgn0003079,FBgn0003205,FBgn0003256,FBgn0003310,FBgn0003317,FBgn0003345,FBgn0003371,FBgn0003415,FBgn0003447,FBgn0003514,FBgn0003557,FBg…	GO:0002165	0.764997151	0.74780871	True
Upregulated	Gene Ontology	Biological Process	response to organonitrogen compound	2.10829E-05	FBgn0001123,FBgn0001247,FBgn0002413,FBgn0003256,FBgn0003371,FBgn0003416,FBgn0004177,FBgn0004435,FBgn0004636,FBgn0004638,FBgn0005198,FBgn0010269,FBgn0010379,FBgn0011573,FBgn0015279,FBgn0015509,FBgn0015622,FBgn0015789,FBgn0016756,FBgn0020386,FBgn0021796,FBgn0023511,FBgn0024150,FBgn0024291,FBgn0025608,FBgn0026090,FBgn0026379,FBgn0027052,FBgn0027492,FBgn0028467,FBgn0028475,FBgn0028685,FBgn0028717,FBg…	GO:0010243	0.923822507	0.37670837	False
Upregulated	Gene Ontology	Biological Process	morphogenesis of embryonic epithelium	2.30667E-05	FBgn0000017,FBgn0000229,FBgn0000308,FBgn0000414,FBgn0000499,FBgn0000547,FBgn0000723,FBgn0001291,FBgn0001297,FBgn0001624,FBgn0002121,FBgn0003205,FBgn0003209,FBgn0004636,FBgn0004657,FBgn0004921,FBgn0005536,FBgn0005672,FBgn0010215,FBgn0010238,FBgn0010303,FBgn0010333,FBgn0010341,FBgn0010434,FBgn0010894,FBgn0010909,FBgn0013997,FBgn0014010,FBgn0014020,FBgn0015295,FBgn0015513,FBgn0015790,FBgn0020249,FBg…	GO:0016331	0.731326853	0.76214734	True
Upregulated	Gene Ontology	Biological Process	eye photoreceptor cell differentiation	2.35549E-05	FBgn0000253,FBgn0000414,FBgn0000499,FBgn0000547,FBgn0001108,FBgn0001235,FBgn0001291,FBgn0001297,FBgn0001308,FBgn0001316,FBgn0001965,FBgn0002121,FBgn0003079,FBgn0003205,FBgn0003256,FBgn0003310,FBgn0003416,FBgn0003654,FBgn0004177,FBgn0004583,FBgn0004636,FBgn0004638,FBgn0004858,FBgn0010269,FBgn0010333,FBgn0011217,FBgn0011300,FBgn0011661,FBgn0011666,FBgn0011726,FBgn0011739,FBgn0015286,FBgn0015296,FBg…	GO:0001754	0.726895215	0.88382381	True
Upregulated	Gene Ontology	Biological Process	biological process involved in symbiotic interaction	2.37616E-05	FBgn0002566,FBgn0003392,FBgn0010380,FBgn0011672,FBgn0013749,FBgn0014009,FBgn0015789,FBgn0015790,FBgn0015791,FBgn0015795,FBgn0031090,FBgn0031310,FBgn0031882,FBgn0036666,FBgn0036740,FBgn0039402,FBgn0052350,FBgn0086656,FBgn0262518,FBgn0266672,FBgn0266673,FBgn0267378,FBgn0283469,FBgn0285937,FBgn0286784	GO:0044403	0.983579582	0.70741759	True
Upregulated	Gene Ontology	Biological Process	imaginal disc morphogenesis	2.52972E-05	FBgn0000229,FBgn0000273,FBgn0000308,FBgn0000499,FBgn0000547,FBgn0000711,FBgn0001122,FBgn0001123,FBgn0001137,FBgn0001169,FBgn0001235,FBgn0001250,FBgn0001291,FBgn0001297,FBgn0001624,FBgn0001965,FBgn0001987,FBgn0002431,FBgn0002643,FBgn0003079,FBgn0003205,FBgn0003256,FBgn0003310,FBgn0003317,FBgn0003345,FBgn0003371,FBgn0003415,FBgn0003447,FBgn0003514,FBgn0003557,FBgn0003744,FBgn0004395,FBgn0004456,FBg…	GO:0007560	0.736746034	0.97004527	True
Upregulated	Gene Ontology	Biological Process	post-embryonic animal organ morphogenesis	2.52972E-05	FBgn0000229,FBgn0000273,FBgn0000308,FBgn0000499,FBgn0000547,FBgn0000711,FBgn0001122,FBgn0001123,FBgn0001137,FBgn0001169,FBgn0001235,FBgn0001250,FBgn0001291,FBgn0001297,FBgn0001624,FBgn0001965,FBgn0001987,FBgn0002431,FBgn0002643,FBgn0003079,FBgn0003205,FBgn0003256,FBgn0003310,FBgn0003317,FBgn0003345,FBgn0003371,FBgn0003415,FBgn0003447,FBgn0003514,FBgn0003557,FBgn0003744,FBgn0004395,FBgn0004456,FBg…	GO:0048563	0.750624374	0.97364072	True
Upregulated	Gene Ontology	Biological Process	regulation of vesicle-mediated transport	2.66382E-05	FBgn0000115,FBgn0000183,FBgn0000319,FBgn0003969,FBgn0004636,FBgn0004638,FBgn0010348,FBgn0011661,FBgn0011710,FBgn0013759,FBgn0014010,FBgn0015772,FBgn0015789,FBgn0015790,FBgn0016701,FBgn0020224,FBgn0024754,FBgn0024833,FBgn0025864,FBgn0025865,FBgn0028538,FBgn0029006,FBgn0029789,FBgn0030412,FBgn0030685,FBgn0030695,FBgn0031030,FBgn0031460,FBgn0032499,FBgn0033755,FBgn0034708,FBgn0034913,FBgn0036257,FBg…	GO:0060627	0.875068492	0.81256246	True
Upregulated	Gene Ontology	Biological Process	regulation of cell shape	3.20128E-05	FBgn0000017,FBgn0000384,FBgn0000547,FBgn0000723,FBgn0003041,FBgn0003209,FBgn0004636,FBgn0004657,FBgn0010333,FBgn0010341,FBgn0010909,FBgn0011661,FBgn0011739,FBgn0011771,FBgn0014020,FBgn0015295,FBgn0015790,FBgn0020510,FBgn0023172,FBgn0024273,FBgn0025741,FBgn0026379,FBgn0030018,FBgn0031090,FBgn0032859,FBgn0033033,FBgn0036985,FBgn0038320,FBgn0039532,FBgn0041781,FBgn0061198,FBgn0261053,FBgn0261458,FBg…	GO:0008360	0.81989007	0.89284894	True
Upregulated	Gene Ontology	Biological Process	membrane docking	3.24015E-05	FBgn0004574,FBgn0011288,FBgn0011708,FBgn0013759,FBgn0015789,FBgn0029687,FBgn0031106,FBgn0031460,FBgn0036341,FBgn0036643,FBgn0037084,FBgn0040087,FBgn0051495,FBgn0052350,FBgn0067317,FBgn0262518,FBgn0266464,FBgn0266667,FBgn0266668,FBgn0266670,FBgn0266671,FBgn0266672,FBgn0266673,FBgn0266674,FBgn0266758,FBgn0267849	GO:0022406	0.992529685	0.00889856	False
Upregulated	Gene Ontology	Biological Process	organelle localization by membrane tethering	3.24015E-05	FBgn0004574,FBgn0011288,FBgn0011708,FBgn0013759,FBgn0015789,FBgn0029687,FBgn0031106,FBgn0031460,FBgn0036341,FBgn0036643,FBgn0037084,FBgn0040087,FBgn0051495,FBgn0052350,FBgn0067317,FBgn0262518,FBgn0266464,FBgn0266667,FBgn0266668,FBgn0266670,FBgn0266671,FBgn0266672,FBgn0266673,FBgn0266674,FBgn0266758,FBgn0267849	GO:0140056	0.869617263	0.52804146	True
Upregulated	Gene Ontology	Biological Process	photoreceptor cell differentiation	3.31339E-05	FBgn0000173,FBgn0000253,FBgn0000414,FBgn0000499,FBgn0000547,FBgn0001108,FBgn0001235,FBgn0001291,FBgn0001297,FBgn0001308,FBgn0001316,FBgn0001965,FBgn0002121,FBgn0003079,FBgn0003205,FBgn0003256,FBgn0003310,FBgn0003416,FBgn0003654,FBgn0004177,FBgn0004583,FBgn0004636,FBgn0004638,FBgn0004858,FBgn0005536,FBgn0005672,FBgn0010269,FBgn0010333,FBgn0010909,FBgn0011217,FBgn0011300,FBgn0011661,FBgn0011666,FBg…	GO:0046530	0.738996082	0.69546043	True
Upregulated	Gene Ontology	Biological Process	regulation of cellular catabolic process	3.79917E-05	FBgn0000229,FBgn0000273,FBgn0000319,FBgn0001942,FBgn0002413,FBgn0003079,FBgn0003205,FBgn0003256,FBgn0003371,FBgn0003392,FBgn0004419,FBgn0004436,FBgn0004583,FBgn0004597,FBgn0005198,FBgn0005648,FBgn0010303,FBgn0010379,FBgn0010380,FBgn0011230,FBgn0011300,FBgn0011725,FBgn0011739,FBgn0015024,FBgn0015279,FBgn0015509,FBgn0016756,FBgn0017418,FBgn0021796,FBgn0025800,FBgn0025802,FBgn0026323,FBgn0026379,FBg…	GO:0031329	0.859157126	0.30839899	False
Upregulated	Gene Ontology	Biological Process	localization within membrane	3.94971E-05	FBgn0000115,FBgn0000316,FBgn0001624,FBgn0003392,FBgn0004436,FBgn0004509,FBgn0004583,FBgn0010341,FBgn0010348,FBgn0010434,FBgn0011232,FBgn0011747,FBgn0013718,FBgn0014009,FBgn0014020,FBgn0015789,FBgn0015790,FBgn0015791,FBgn0016693,FBgn0020647,FBgn0021847,FBgn0024754,FBgn0024833,FBgn0025725,FBgn0025742,FBgn0025802,FBgn0025864,FBgn0027453,FBgn0027561,FBgn0027582,FBgn0027932,FBgn0028538,FBgn0028541,FBg…	GO:0051668	0.86218205	0.78183098	True
Upregulated	Gene Ontology	Biological Process	establishment or maintenance of microtubule cytoskeleton polarity	4.12083E-05	FBgn0000183,FBgn0000273,FBgn0000319,FBgn0001137,FBgn0001308,FBgn0001404,FBgn0002121,FBgn0004380,FBgn0004381,FBgn0004907,FBgn0015589,FBgn0015790,FBgn0015797,FBgn0020238,FBgn0027066,FBgn0027948,FBgn0028421,FBgn0036059,FBgn0038167,FBgn0045862,FBgn0086362,FBgn0086371,FBgn0259243,FBgn0260934,FBgn0261064,FBgn0261458,FBgn0263396	GO:0030951	0.876937303	0.79628796	True
Upregulated	Gene Ontology	Biological Process	clathrin-dependent endocytosis	4.18976E-05	FBgn0000414,FBgn0003392,FBgn0014010,FBgn0015754,FBgn0015772,FBgn0015795,FBgn0021825,FBgn0023388,FBgn0024273,FBgn0034691,FBgn0037218,FBgn0037702,FBgn0038659,FBgn0039924,FBgn0043012,FBgn0086372,FBgn0261722,FBgn0262738,FBgn0263351,FBgn0264855	GO:0072583	0.891936506	0.7470271	True
Upregulated	Gene Ontology	Biological Process	regulation of cell projection organization	4.81026E-05	FBgn0000017,FBgn0000308,FBgn0000499,FBgn0001108,FBgn0001961,FBgn0003041,FBgn0003744,FBgn0004419,FBgn0004574,FBgn0010303,FBgn0010333,FBgn0010341,FBgn0010379,FBgn0011570,FBgn0011726,FBgn0011739,FBgn0011742,FBgn0013733,FBgn0014020,FBgn0014133,FBgn0015279,FBgn0015754,FBgn0016059,FBgn0016081,FBgn0020238,FBgn0020510,FBgn0024277,FBgn0025641,FBgn0025741,FBgn0025790,FBgn0026192,FBgn0026379,FBgn0028734,FBg…	GO:0031344	0.822101306	0.72888454	True
Upregulated	Gene Ontology	Biological Process	exocytic process	4.96289E-05	FBgn0004574,FBgn0011288,FBgn0011708,FBgn0013759,FBgn0015789,FBgn0029687,FBgn0030412,FBgn0031106,FBgn0031460,FBgn0034913,FBgn0036341,FBgn0036643,FBgn0037084,FBgn0052350,FBgn0250791,FBgn0261049,FBgn0262518,FBgn0266464,FBgn0266667,FBgn0266668,FBgn0266670,FBgn0266671,FBgn0266672,FBgn0266673,FBgn0266674,FBgn0266719,FBgn0266720,FBgn0267849	GO:0140029	0.881451201	0.75812747	True
Upregulated	Gene Ontology	Biological Process	compound eye photoreceptor cell differentiation	5.10757E-05	FBgn0000253,FBgn0000414,FBgn0000499,FBgn0000547,FBgn0001108,FBgn0001235,FBgn0001291,FBgn0001297,FBgn0001316,FBgn0001965,FBgn0002121,FBgn0003079,FBgn0003205,FBgn0003256,FBgn0003310,FBgn0003416,FBgn0004177,FBgn0004583,FBgn0004636,FBgn0004638,FBgn0004858,FBgn0010269,FBgn0010333,FBgn0011217,FBgn0011300,FBgn0011661,FBgn0011666,FBgn0011726,FBgn0011739,FBgn0015286,FBgn0015296,FBgn0015754,FBgn0015790,FBg…	GO:0001751	0.74468149	0.94620922	True
Upregulated	Gene Ontology	Biological Process	cell-cell signaling	5.57147E-05	FBgn0000017,FBgn0000077,FBgn0000183,FBgn0000273,FBgn0000319,FBgn0000499,FBgn0000711,FBgn0001108,FBgn0001122,FBgn0001123,FBgn0001624,FBgn0002413,FBgn0002643,FBgn0002921,FBgn0003134,FBgn0003256,FBgn0003392,FBgn0004103,FBgn0004435,FBgn0004574,FBgn0004636,FBgn0004868,FBgn0010341,FBgn0010348,FBgn0010379,FBgn0011288,FBgn0011708,FBgn0013334,FBgn0013749,FBgn0013750,FBgn0013759,FBgn0015279,FBgn0015614,FBg…	GO:0007267	0.946094824	0.54009045	True
Upregulated	Gene Ontology	Biological Process	regulation of stress-activated protein kinase signaling cascade	6.09088E-05	FBgn0000173,FBgn0000370,FBgn0000711,FBgn0003139,FBgn0003209,FBgn0003371,FBgn0004636,FBgn0010333,FBgn0010341,FBgn0011570,FBgn0013987,FBgn0015286,FBgn0015513,FBgn0020249,FBgn0024187,FBgn0024329,FBgn0026323,FBgn0028546,FBgn0030748,FBgn0031885,FBgn0032210,FBgn0032409,FBgn0034577,FBgn0034894,FBgn0035402,FBgn0035437,FBgn0035601,FBgn0035688,FBgn0038167,FBgn0086346,FBgn0086361,FBgn0086378,FBgn0243512,FBg…	GO:0070302	0.841973429	0.80178144	True
Upregulated	Gene Ontology	Biological Process	neuron projection morphogenesis	6.27279E-05	FBgn0000017,FBgn0000173,FBgn0000229,FBgn0000239,FBgn0000253,FBgn0000308,FBgn0000414,FBgn0000499,FBgn0000636,FBgn0000723,FBgn0001108,FBgn0001250,FBgn0001297,FBgn0001308,FBgn0001404,FBgn0001961,FBgn0001965,FBgn0002521,FBgn0003041,FBgn0003334,FBgn0003447,FBgn0003744,FBgn0003888,FBgn0004103,FBgn0004419,FBgn0004435,FBgn0004456,FBgn0004606,FBgn0004656,FBgn0004657,FBgn0005536,FBgn0010303,FBgn0010333,FBg…	GO:0048812	0.618157563	0.93843847	True
Upregulated	Gene Ontology	Biological Process	cytosolic transport	6.47007E-05	FBgn0000017,FBgn0001087,FBgn0001108,FBgn0001308,FBgn0003514,FBgn0004387,FBgn0011232,FBgn0011570,FBgn0014141,FBgn0014411,FBgn0015754,FBgn0015791,FBgn0015797,FBgn0020278,FBgn0028500,FBgn0031304,FBgn0031310,FBgn0031450,FBgn0031534,FBgn0031598,FBgn0031710,FBgn0031768,FBgn0032005,FBgn0034271,FBgn0034380,FBgn0034400,FBgn0034529,FBgn0034708,FBgn0035866,FBgn0036448,FBgn0037084,FBgn0037116,FBgn0037979,FBg…	GO:0016482	0.87375234	0.59149253	True
Upregulated	Gene Ontology	Biological Process	post-embryonic development	6.97411E-05	FBgn0000229,FBgn0000253,FBgn0000273,FBgn0000308,FBgn0000370,FBgn0000499,FBgn0000547,FBgn0000711,FBgn0001122,FBgn0001123,FBgn0001137,FBgn0001169,FBgn0001235,FBgn0001250,FBgn0001291,FBgn0001297,FBgn0001308,FBgn0001316,FBgn0001624,FBgn0001965,FBgn0001987,FBgn0002121,FBgn0002431,FBgn0002643,FBgn0003079,FBgn0003205,FBgn0003256,FBgn0003310,FBgn0003317,FBgn0003345,FBgn0003371,FBgn0003415,FBgn0003447,FBg…	GO:0009791	0.736388411	0.68288257	True
Upregulated	Gene Ontology	Biological Process	cellular response to organonitrogen compound	6.9953E-05	FBgn0001123,FBgn0001247,FBgn0003256,FBgn0003371,FBgn0004177,FBgn0004435,FBgn0004636,FBgn0004638,FBgn0005198,FBgn0010269,FBgn0010379,FBgn0011573,FBgn0015279,FBgn0015509,FBgn0015789,FBgn0016756,FBgn0020386,FBgn0021796,FBgn0024291,FBgn0026090,FBgn0026379,FBgn0027052,FBgn0027492,FBgn0028717,FBgn0028734,FBgn0029152,FBgn0031006,FBgn0031460,FBgn0032642,FBgn0033257,FBgn0033272,FBgn0033756,FBgn0033935,FBg…	GO:0071417	0.916409638	0.92407733	True
Upregulated	Gene Ontology	Biological Process	regulation of nervous system development	7.282E-05	FBgn0000017,FBgn0000308,FBgn0000499,FBgn0000547,FBgn0001108,FBgn0001122,FBgn0001624,FBgn0002121,FBgn0003317,FBgn0003345,FBgn0003371,FBgn0003520,FBgn0004177,FBgn0004395,FBgn0004889,FBgn0005198,FBgn0005427,FBgn0005672,FBgn0010333,FBgn0010379,FBgn0010395,FBgn0011300,FBgn0011570,FBgn0011573,FBgn0011674,FBgn0011739,FBgn0011742,FBgn0011817,FBgn0013733,FBgn0014133,FBgn0015269,FBgn0015279,FBgn0015754,FBg…	GO:0051960	0.867375344	0.72066168	True
Upregulated	Gene Ontology	Biological Process	cell-cell junction assembly	7.47508E-05	FBgn0001104,FBgn0001122,FBgn0001624,FBgn0001987,FBgn0002121,FBgn0002921,FBgn0004636,FBgn0010215,FBgn0010238,FBgn0010894,FBgn0013720,FBgn0015777,FBgn0016078,FBgn0020278,FBgn0026192,FBgn0027509,FBgn0031268,FBgn0031571,FBgn0032421,FBgn0033032,FBgn0036198,FBgn0036299,FBgn0036433,FBgn0037240,FBgn0037680,FBgn0038545,FBgn0067864,FBgn0250785,FBgn0261854,FBgn0263289,FBgn0265413,FBgn0265778,FBgn0266465,FBg…	GO:0007043	0.874338142	0.91555648	True
Upregulated	Gene Ontology	Biological Process	vesicle localization	7.51248E-05	FBgn0001087,FBgn0001108,FBgn0001308,FBgn0003392,FBgn0004387,FBgn0004574,FBgn0010246,FBgn0011288,FBgn0013759,FBgn0015754,FBgn0019968,FBgn0026479,FBgn0028734,FBgn0031304,FBgn0034786,FBgn0036059,FBgn0036614,FBgn0037339,FBgn0039140,FBgn0040299,FBgn0042693,FBgn0046704,FBgn0086347,FBgn0086372,FBgn0261797,FBgn0264855,FBgn0266667,FBgn0266668,FBgn0266670,FBgn0266671,FBgn0266672,FBgn0266673,FBgn0266674,FBg…	GO:0051648	0.870490921	0.8164576	True
Upregulated	Gene Ontology	Biological Process	response to nitrogen compound	7.84092E-05	FBgn0001123,FBgn0001247,FBgn0002413,FBgn0003256,FBgn0003371,FBgn0003416,FBgn0004177,FBgn0004435,FBgn0004636,FBgn0004638,FBgn0005198,FBgn0010269,FBgn0010379,FBgn0011573,FBgn0015279,FBgn0015509,FBgn0015622,FBgn0015789,FBgn0016756,FBgn0020386,FBgn0021796,FBgn0023511,FBgn0024150,FBgn0024291,FBgn0025608,FBgn0026090,FBgn0026379,FBgn0027052,FBgn0027492,FBgn0028467,FBgn0028475,FBgn0028685,FBgn0028717,FBg…	GO:1901698	0.940439101	0.54222627	True
Upregulated	Gene Ontology	Biological Process	cell projection morphogenesis	8.09987E-05	FBgn0000017,FBgn0000173,FBgn0000229,FBgn0000239,FBgn0000253,FBgn0000308,FBgn0000414,FBgn0000499,FBgn0000636,FBgn0000723,FBgn0001108,FBgn0001250,FBgn0001297,FBgn0001308,FBgn0001404,FBgn0001961,FBgn0001965,FBgn0002521,FBgn0003041,FBgn0003334,FBgn0003447,FBgn0003744,FBgn0003888,FBgn0004103,FBgn0004419,FBgn0004435,FBgn0004456,FBgn0004606,FBgn0004656,FBgn0004657,FBgn0005536,FBgn0010303,FBgn0010333,FBg…	GO:0048858	0.653124052	0.99258609	True
Upregulated	Gene Ontology	Biological Process	plasma membrane bounded cell projection morphogenesis	8.09987E-05	FBgn0000017,FBgn0000173,FBgn0000229,FBgn0000239,FBgn0000253,FBgn0000308,FBgn0000414,FBgn0000499,FBgn0000636,FBgn0000723,FBgn0001108,FBgn0001250,FBgn0001297,FBgn0001308,FBgn0001404,FBgn0001961,FBgn0001965,FBgn0002521,FBgn0003041,FBgn0003334,FBgn0003447,FBgn0003744,FBgn0003888,FBgn0004103,FBgn0004419,FBgn0004435,FBgn0004456,FBgn0004606,FBgn0004656,FBgn0004657,FBgn0005536,FBgn0010303,FBgn0010333,FBg…	GO:0120039	0.653205852	0.99732759	True
Upregulated	Gene Ontology	Biological Process	cytoskeleton-dependent intracellular transport	9.56472E-05	FBgn0001087,FBgn0001108,FBgn0001202,FBgn0001308,FBgn0001316,FBgn0003514,FBgn0003654,FBgn0004380,FBgn0004381,FBgn0004387,FBgn0010246,FBgn0011745,FBgn0015589,FBgn0015754,FBgn0019968,FBgn0021825,FBgn0024187,FBgn0024432,FBgn0028421,FBgn0028734,FBgn0028968,FBgn0029687,FBgn0030276,FBgn0031050,FBgn0034786,FBgn0036059,FBgn0036614,FBgn0037551,FBgn0038816,FBgn0039140,FBgn0040228,FBgn0040299,FBgn0040395,FBg…	GO:0030705	0.876962367	0.57569335	True
Upregulated	Gene Ontology	Biological Process	positive regulation of cellular component biogenesis	0.000100509	FBgn0000017,FBgn0000256,FBgn0000308,FBgn0001624,FBgn0001961,FBgn0002413,FBgn0003317,FBgn0003392,FBgn0003475,FBgn0003520,FBgn0004648,FBgn0010303,FBgn0010333,FBgn0010341,FBgn0011570,FBgn0011742,FBgn0011817,FBgn0013733,FBgn0015279,FBgn0015509,FBgn0020510,FBgn0021760,FBgn0021796,FBgn0024273,FBgn0024277,FBgn0024754,FBgn0025641,FBgn0025865,FBgn0026192,FBgn0027948,FBgn0028685,FBgn0028894,FBgn0031006,FBg…	GO:0044089	0.816047073	0.85401007	True
Upregulated	Gene Ontology	Biological Process	actin filament polymerization	0.000105061	FBgn0000256,FBgn0000308,FBgn0000709,FBgn0001961,FBgn0002413,FBgn0003392,FBgn0003475,FBgn0004648,FBgn0010341,FBgn0011570,FBgn0011726,FBgn0011742,FBgn0023081,FBgn0024273,FBgn0025641,FBgn0025865,FBgn0028894,FBgn0029157,FBgn0030955,FBgn0031437,FBgn0032859,FBgn0033212,FBgn0034577,FBgn0035533,FBgn0036571,FBgn0037750,FBgn0037884,FBgn0038206,FBgn0038320,FBgn0038369,FBgn0038747,FBgn0039994,FBgn0041188,FBg…	GO:0030041	0.875593359	0.79467334	True
Upregulated	Gene Ontology	Biological Process	dorsal closure	0.000107277	FBgn0000017,FBgn0000229,FBgn0000308,FBgn0000414,FBgn0000499,FBgn0000547,FBgn0000723,FBgn0001291,FBgn0001297,FBgn0001624,FBgn0002121,FBgn0003205,FBgn0003209,FBgn0004636,FBgn0004657,FBgn0004921,FBgn0005536,FBgn0005672,FBgn0010215,FBgn0010303,FBgn0010333,FBgn0010341,FBgn0010434,FBgn0010894,FBgn0010909,FBgn0013997,FBgn0014010,FBgn0014020,FBgn0015295,FBgn0015513,FBgn0015790,FBgn0020249,FBgn0020621,FBg…	GO:0007391	0.766754646	0.50368361	True
Upregulated	Gene Ontology	Biological Process	cell morphogenesis involved in differentiation	0.00012207	FBgn0000017,FBgn0000173,FBgn0000229,FBgn0000239,FBgn0000253,FBgn0000384,FBgn0000414,FBgn0000499,FBgn0000636,FBgn0000723,FBgn0001108,FBgn0001250,FBgn0001297,FBgn0001308,FBgn0001404,FBgn0001961,FBgn0001965,FBgn0002521,FBgn0003205,FBgn0003330,FBgn0003334,FBgn0003371,FBgn0003514,FBgn0003744,FBgn0003888,FBgn0004103,FBgn0004435,FBgn0004456,FBgn0004606,FBgn0004656,FBgn0004657,FBgn0010215,FBgn0010303,FBg…	GO:0000904	0.720154053	0.82414819	True
Upregulated	Gene Ontology	Biological Process	cell part morphogenesis	0.00012207	FBgn0000017,FBgn0000173,FBgn0000229,FBgn0000239,FBgn0000253,FBgn0000308,FBgn0000414,FBgn0000499,FBgn0000636,FBgn0000723,FBgn0001108,FBgn0001250,FBgn0001297,FBgn0001308,FBgn0001404,FBgn0001961,FBgn0001965,FBgn0002521,FBgn0003041,FBgn0003334,FBgn0003447,FBgn0003744,FBgn0003888,FBgn0004103,FBgn0004419,FBgn0004435,FBgn0004456,FBgn0004606,FBgn0004656,FBgn0004657,FBgn0005536,FBgn0010303,FBgn0010333,FBg…	GO:0032990	0.660673561	0.9629271	True
Upregulated	Gene Ontology	Biological Process	cellular response to nitrogen compound	0.000123164	FBgn0001123,FBgn0001247,FBgn0003256,FBgn0003371,FBgn0004177,FBgn0004435,FBgn0004636,FBgn0004638,FBgn0005198,FBgn0010269,FBgn0010379,FBgn0011573,FBgn0015279,FBgn0015509,FBgn0015789,FBgn0016756,FBgn0020386,FBgn0021796,FBgn0024291,FBgn0026090,FBgn0026379,FBgn0027052,FBgn0027492,FBgn0028717,FBgn0028734,FBgn0029152,FBgn0031006,FBgn0031460,FBgn0032642,FBgn0033257,FBgn0033272,FBgn0033756,FBgn0033935,FBg…	GO:1901699	0.91799296	0.93414548	True
Upregulated	Gene Ontology	Biological Process	regulation of actin filament polymerization	0.000124641	FBgn0000256,FBgn0000308,FBgn0000709,FBgn0001961,FBgn0002413,FBgn0003392,FBgn0003475,FBgn0004648,FBgn0010341,FBgn0011570,FBgn0011742,FBgn0023081,FBgn0024273,FBgn0025641,FBgn0025865,FBgn0028894,FBgn0029157,FBgn0030955,FBgn0031437,FBgn0032859,FBgn0033212,FBgn0034577,FBgn0035533,FBgn0036571,FBgn0037750,FBgn0037884,FBgn0038206,FBgn0038320,FBgn0038369,FBgn0038747,FBgn0039994,FBgn0041188,FBgn0041781,FBg…	GO:0030833	0.699201205	0.99568593	True
Upregulated	Gene Ontology	Biological Process	response to external stimulus	0.000129997	FBgn0000017,FBgn0000173,FBgn0000229,FBgn0000239,FBgn0000253,FBgn0000257,FBgn0000276,FBgn0000277,FBgn0000278,FBgn0000279,FBgn0000308,FBgn0000370,FBgn0000414,FBgn0000499,FBgn0000536,FBgn0000636,FBgn0000723,FBgn0001108,FBgn0001122,FBgn0001222,FBgn0001247,FBgn0001250,FBgn0001291,FBgn0001297,FBgn0001308,FBgn0001404,FBgn0001624,FBgn0001965,FBgn0001990,FBgn0002566,FBgn0002921,FBgn0003079,FBgn0003117,FBg…	GO:0009605	0.946413901	0.47816105	True
Upregulated	Gene Ontology	Biological Process	regulation of stress-activated MAPK cascade	0.000134482	FBgn0000173,FBgn0000370,FBgn0000711,FBgn0003139,FBgn0003209,FBgn0003371,FBgn0004636,FBgn0010333,FBgn0010341,FBgn0011570,FBgn0013987,FBgn0015286,FBgn0015513,FBgn0020249,FBgn0024187,FBgn0024329,FBgn0026323,FBgn0028546,FBgn0030748,FBgn0031885,FBgn0032210,FBgn0032409,FBgn0034577,FBgn0034894,FBgn0035402,FBgn0035437,FBgn0035601,FBgn0035688,FBgn0038167,FBgn0086346,FBgn0086361,FBgn0086378,FBgn0259212,FBg…	GO:0032872	0.840599264	0.72932956	True
Upregulated	Gene Ontology	Biological Process	regulation of JNK cascade	0.000144066	FBgn0000173,FBgn0000370,FBgn0000711,FBgn0003139,FBgn0003209,FBgn0003371,FBgn0004636,FBgn0010333,FBgn0010341,FBgn0011570,FBgn0013987,FBgn0015286,FBgn0015513,FBgn0020249,FBgn0024187,FBgn0024329,FBgn0026323,FBgn0028546,FBgn0030748,FBgn0031885,FBgn0032210,FBgn0032409,FBgn0034577,FBgn0034894,FBgn0035402,FBgn0035437,FBgn0035601,FBgn0035688,FBgn0038167,FBgn0086346,FBgn0086361,FBgn0086378,FBgn0259212,FBg…	GO:0046328	0.844430578	0.9742122	True
Upregulated	Gene Ontology	Biological Process	synaptic vesicle recycling	0.000157396	FBgn0000115,FBgn0000183,FBgn0000414,FBgn0001087,FBgn0003392,FBgn0004908,FBgn0010348,FBgn0013749,FBgn0013750,FBgn0013759,FBgn0014010,FBgn0015790,FBgn0023388,FBgn0026479,FBgn0033539,FBgn0034691,FBgn0034708,FBgn0035060,FBgn0036819,FBgn0038206,FBgn0038659,FBgn0038816,FBgn0086372,FBgn0086676,FBgn0086784,FBgn0261279,FBgn0261671,FBgn0261722,FBgn0264855	GO:0036465	0.863692916	0.93595835	True
Upregulated	Gene Ontology	Biological Process	membrane organization	0.000163855	FBgn0000115,FBgn0000228,FBgn0000229,FBgn0000316,FBgn0001087,FBgn0001316,FBgn0002566,FBgn0003392,FBgn0003475,FBgn0004509,FBgn0010303,FBgn0010333,FBgn0010348,FBgn0011207,FBgn0011288,FBgn0011708,FBgn0013997,FBgn0014010,FBgn0015790,FBgn0015795,FBgn0024273,FBgn0024329,FBgn0026479,FBgn0026630,FBgn0027569,FBgn0028734,FBgn0029067,FBgn0029687,FBgn0029903,FBgn0030717,FBgn0031090,FBgn0031106,FBgn0032005,FBg…	GO:0061024	0.881774353	0.47793052	True
Upregulated	Gene Ontology	Biological Process	regulation of cell morphogenesis	0.00016435	FBgn0000017,FBgn0000384,FBgn0000547,FBgn0000723,FBgn0003041,FBgn0003209,FBgn0003744,FBgn0004419,FBgn0004636,FBgn0004657,FBgn0010333,FBgn0010341,FBgn0010909,FBgn0011661,FBgn0011739,FBgn0011771,FBgn0014020,FBgn0015286,FBgn0015295,FBgn0015790,FBgn0016081,FBgn0020238,FBgn0020249,FBgn0020510,FBgn0023172,FBgn0024273,FBgn0025741,FBgn0026379,FBgn0030018,FBgn0031090,FBgn0032859,FBgn0033033,FBgn0036059,FBg…	GO:0022604	0.84592737	0.9567738	True
Upregulated	Gene Ontology	Biological Process	post-embryonic animal organ development	0.000170089	FBgn0000229,FBgn0000273,FBgn0000308,FBgn0000499,FBgn0000547,FBgn0000711,FBgn0001122,FBgn0001123,FBgn0001137,FBgn0001169,FBgn0001235,FBgn0001250,FBgn0001291,FBgn0001297,FBgn0001308,FBgn0001316,FBgn0001624,FBgn0001965,FBgn0001987,FBgn0002431,FBgn0002643,FBgn0003079,FBgn0003205,FBgn0003256,FBgn0003310,FBgn0003317,FBgn0003345,FBgn0003371,FBgn0003415,FBgn0003447,FBgn0003514,FBgn0003557,FBgn0003744,FBg…	GO:0048569	0.762912772	0.57482518	True
Upregulated	Gene Ontology	Biological Process	oocyte development	0.000172785	FBgn0000183,FBgn0000256,FBgn0000259,FBgn0000273,FBgn0000308,FBgn0000319,FBgn0000339,FBgn0000711,FBgn0001137,FBgn0001308,FBgn0001404,FBgn0001624,FBgn0001990,FBgn0002121,FBgn0003205,FBgn0003475,FBgn0003520,FBgn0004838,FBgn0004875,FBgn0004907,FBgn0011661,FBgn0015790,FBgn0015797,FBgn0016081,FBgn0020238,FBgn0020278,FBgn0020407,FBgn0021825,FBgn0022027,FBgn0026238,FBgn0026431,FBgn0026433,FBgn0027948,FBg…	GO:0048599	0.728987545	0.8516416	True
Upregulated	Gene Ontology	Biological Process	regulation of plasma membrane bounded cell projection organization	0.000195623	FBgn0000017,FBgn0000308,FBgn0000499,FBgn0001108,FBgn0001961,FBgn0003041,FBgn0003744,FBgn0004574,FBgn0010303,FBgn0010333,FBgn0010341,FBgn0010379,FBgn0011570,FBgn0011726,FBgn0011739,FBgn0011742,FBgn0013733,FBgn0014020,FBgn0014133,FBgn0015279,FBgn0015754,FBgn0016059,FBgn0016081,FBgn0020510,FBgn0024277,FBgn0025641,FBgn0025741,FBgn0025790,FBgn0026192,FBgn0026379,FBgn0028734,FBgn0029157,FBgn0030276,FBg…	GO:0120035	0.817140209	0.71865255	True
Upregulated	Gene Ontology	Biological Process	protein modification by small protein conjugation or removal	0.000212042	FBgn0000173,FBgn0000239,FBgn0000524,FBgn0002283,FBgn0002431,FBgn0003330,FBgn0003557,FBgn0003943,FBgn0004436,FBgn0005632,FBgn0010288,FBgn0011217,FBgn0011327,FBgn0012058,FBgn0015320,FBgn0015509,FBgn0016756,FBgn0017418,FBgn0020224,FBgn0023097,FBgn0023143,FBgn0025574,FBgn0025781,FBgn0026316,FBgn0026738,FBgn0027052,FBgn0027055,FBgn0027512,FBgn0028467,FBgn0029006,FBgn0029152,FBgn0029911,FBgn0029996,FBg…	GO:0070647	0.960052814	0.0612504	False
Upregulated	Gene Ontology	Biological Process	protein ubiquitination	0.000213219	FBgn0000173,FBgn0000524,FBgn0002283,FBgn0002431,FBgn0003330,FBgn0003557,FBgn0003943,FBgn0004436,FBgn0011217,FBgn0012058,FBgn0015320,FBgn0015509,FBgn0017418,FBgn0020224,FBgn0023097,FBgn0023143,FBgn0025574,FBgn0025781,FBgn0026316,FBgn0027052,FBgn0027512,FBgn0028467,FBgn0029006,FBgn0029152,FBgn0029911,FBgn0029996,FBgn0030114,FBgn0030514,FBgn0030748,FBgn0030812,FBgn0030863,FBgn0031119,FBgn0031420,FBg…	GO:0016567	0.959544642	0.48079296	True
Upregulated	Gene Ontology	Biological Process	protein localization to cell periphery	0.000247687	FBgn0002121,FBgn0003392,FBgn0010341,FBgn0010348,FBgn0011747,FBgn0015789,FBgn0015790,FBgn0016693,FBgn0020647,FBgn0021847,FBgn0024754,FBgn0025725,FBgn0025864,FBgn0028538,FBgn0028541,FBgn0028717,FBgn0030391,FBgn0031090,FBgn0031460,FBgn0034269,FBgn0034708,FBgn0036141,FBgn0038167,FBgn0039187,FBgn0039269,FBgn0051495,FBgn0086784,FBgn0261822,FBgn0261854,FBgn0262518,FBgn0263289,FBgn0264078,FBgn0266464,FBg…	GO:1990778	0.877107281	0.58032151	True
Upregulated	Gene Ontology	Biological Process	regulation of organelle organization	0.000250229	FBgn0000017,FBgn0000183,FBgn0000256,FBgn0000273,FBgn0000308,FBgn0000384,FBgn0000499,FBgn0000547,FBgn0000709,FBgn0001105,FBgn0001250,FBgn0001961,FBgn0002413,FBgn0002914,FBgn0003041,FBgn0003371,FBgn0003392,FBgn0003475,FBgn0003514,FBgn0003520,FBgn0004510,FBgn0004648,FBgn0004657,FBgn0004889,FBgn0004921,FBgn0010303,FBgn0010333,FBgn0010341,FBgn0011570,FBgn0011661,FBgn0011742,FBgn0012058,FBgn0013733,FBg…	GO:0033043	0.800857748	0.83439758	True
Upregulated	Gene Ontology	Biological Process	positive regulation of GTPase activity	0.000270977	FBgn0003041,FBgn0003969,FBgn0005198,FBgn0015513,FBgn0015803,FBgn0020620,FBgn0022960,FBgn0025836,FBgn0025864,FBgn0026056,FBgn0027509,FBgn0028500,FBgn0028509,FBgn0029736,FBgn0029778,FBgn0031640,FBgn0032409,FBgn0034009,FBgn0035470,FBgn0035703,FBgn0035879,FBgn0035916,FBgn0037074,FBgn0037116,FBgn0038304,FBgn0038401,FBgn0038747,FBgn0038853,FBgn0039466,FBgn0039994,FBgn0050372,FBgn0085437,FBgn0259228,FBg…	GO:0043547	0.882798339	0.86055513	True
Upregulated	Gene Ontology	Biological Process	regulation of protein-containing complex assembly	0.000281177	FBgn0000256,FBgn0000257,FBgn0000308,FBgn0000709,FBgn0001961,FBgn0002413,FBgn0002566,FBgn0003392,FBgn0003475,FBgn0004648,FBgn0010341,FBgn0011570,FBgn0011742,FBgn0021760,FBgn0023081,FBgn0024273,FBgn0025641,FBgn0025865,FBgn0027509,FBgn0027948,FBgn0028685,FBgn0028894,FBgn0029157,FBgn0030955,FBgn0031437,FBgn0031637,FBgn0032859,FBgn0033212,FBgn0034577,FBgn0035402,FBgn0035533,FBgn0036571,FBgn0037750,FBg…	GO:0043254	0.803260183	0.87123916	True
Upregulated	Gene Ontology	Biological Process	smoothened signaling pathway	0.000313117	FBgn0000239,FBgn0000273,FBgn0000711,FBgn0001105,FBgn0002413,FBgn0003134,FBgn0003371,FBgn0003514,FBgn0003557,FBgn0004177,FBgn0004889,FBgn0011217,FBgn0011327,FBgn0014411,FBgn0015024,FBgn0015509,FBgn0024921,FBgn0026192,FBgn0027492,FBgn0029006,FBgn0029088,FBgn0030208,FBgn0030366,FBgn0031450,FBgn0032725,FBgn0033260,FBgn0034691,FBgn0035142,FBgn0035719,FBgn0036922,FBgn0037657,FBgn0038862,FBgn0040206,FBg…	GO:0007224	0.842356475	0.62355091	True
Upregulated	Gene Ontology	Biological Process	synaptic vesicle endocytosis	0.000323803	FBgn0000115,FBgn0000183,FBgn0000414,FBgn0003392,FBgn0004908,FBgn0010348,FBgn0013749,FBgn0013750,FBgn0013759,FBgn0014010,FBgn0015790,FBgn0023388,FBgn0026479,FBgn0034691,FBgn0034708,FBgn0035060,FBgn0038206,FBgn0038659,FBgn0038816,FBgn0086372,FBgn0086676,FBgn0086784,FBgn0261279,FBgn0261671,FBgn0261722,FBgn0264855	GO:0048488	0.863569463	0.92527388	True
Upregulated	Gene Ontology	Biological Process	presynaptic endocytosis	0.000323803	FBgn0000115,FBgn0000183,FBgn0000414,FBgn0003392,FBgn0004908,FBgn0010348,FBgn0013749,FBgn0013750,FBgn0013759,FBgn0014010,FBgn0015790,FBgn0023388,FBgn0026479,FBgn0034691,FBgn0034708,FBgn0035060,FBgn0038206,FBgn0038659,FBgn0038816,FBgn0086372,FBgn0086676,FBgn0086784,FBgn0261279,FBgn0261671,FBgn0261722,FBgn0264855	GO:0140238	0.863620763	0.92527388	True
Upregulated	Gene Ontology	Biological Process	apical junction assembly	0.000386543	FBgn0001104,FBgn0001122,FBgn0001624,FBgn0001987,FBgn0002121,FBgn0002921,FBgn0010238,FBgn0010894,FBgn0013720,FBgn0015777,FBgn0016078,FBgn0020278,FBgn0027509,FBgn0031268,FBgn0032421,FBgn0033032,FBgn0036198,FBgn0036299,FBgn0036433,FBgn0037240,FBgn0037680,FBgn0038545,FBgn0250785,FBgn0263289,FBgn0265413,FBgn0266465,FBgn0267488,FBgn0267698	GO:0043297	0.87893468	0.91904478	True
Upregulated	Gene Ontology	Biological Process	cell growth	0.000395144	FBgn0000229,FBgn0000273,FBgn0000308,FBgn0000499,FBgn0000723,FBgn0001108,FBgn0001297,FBgn0002413,FBgn0003416,FBgn0003514,FBgn0003886,FBgn0005198,FBgn0010303,FBgn0010333,FBgn0010341,FBgn0010379,FBgn0011230,FBgn0013733,FBgn0014010,FBgn0014020,FBgn0014133,FBgn0015269,FBgn0015279,FBgn0015295,FBgn0015790,FBgn0016059,FBgn0020386,FBgn0020510,FBgn0021796,FBgn0023172,FBgn0025641,FBgn0026379,FBgn0028717,FBg…	GO:0016049	0.981164154	0.91242695	True
Upregulated	Gene Ontology	Biological Process	vesicle fusion	0.000408755	FBgn0002566,FBgn0011288,FBgn0011708,FBgn0014010,FBgn0015790,FBgn0015795,FBgn0031106,FBgn0032005,FBgn0032499,FBgn0034913,FBgn0035704,FBgn0036341,FBgn0036643,FBgn0037084,FBgn0037551,FBgn0038593,FBgn0039187,FBgn0040087,FBgn0044871,FBgn0052350,FBgn0260856,FBgn0260857,FBgn0260862,FBgn0261049,FBgn0261064,FBgn0262518,FBgn0266186,FBgn0266670,FBgn0266720,FBgn0267849,FBgn0285911,FBgn0286784	GO:0006906	0.795744635	0.58750552	True
Upregulated	Gene Ontology	Biological Process	establishment of vesicle localization	0.000408755	FBgn0001087,FBgn0001108,FBgn0001308,FBgn0003392,FBgn0004387,FBgn0004574,FBgn0010246,FBgn0011288,FBgn0013759,FBgn0015754,FBgn0019968,FBgn0026479,FBgn0028734,FBgn0031304,FBgn0034786,FBgn0036059,FBgn0036614,FBgn0039140,FBgn0040299,FBgn0046704,FBgn0086347,FBgn0086372,FBgn0261797,FBgn0264855,FBgn0266667,FBgn0266668,FBgn0266670,FBgn0266671,FBgn0266672,FBgn0266673,FBgn0266674,FBgn0267002	GO:0051650	0.867031265	0.81909666	True
Upregulated	Gene Ontology	Biological Process	synaptic vesicle exocytosis	0.000413155	FBgn0000183,FBgn0000319,FBgn0004574,FBgn0004636,FBgn0011288,FBgn0011708,FBgn0013759,FBgn0029687,FBgn0030412,FBgn0031106,FBgn0034913,FBgn0036341,FBgn0036643,FBgn0037084,FBgn0053653,FBgn0086784,FBgn0250791,FBgn0259824,FBgn0261049,FBgn0266464,FBgn0266667,FBgn0266668,FBgn0266670,FBgn0266671,FBgn0266672,FBgn0266673,FBgn0266719,FBgn0266720,FBgn0266758,FBgn0267849	GO:0016079	0.713355733	0.96112341	True
Upregulated	Gene Ontology	Biological Process	neurotransmitter secretion	0.000425254	FBgn0000183,FBgn0000319,FBgn0001108,FBgn0004574,FBgn0004636,FBgn0004868,FBgn0010341,FBgn0010348,FBgn0011288,FBgn0011708,FBgn0013749,FBgn0013750,FBgn0013759,FBgn0015614,FBgn0026378,FBgn0027505,FBgn0028552,FBgn0029687,FBgn0030412,FBgn0030897,FBgn0031106,FBgn0034913,FBgn0036341,FBgn0036643,FBgn0036697,FBgn0037084,FBgn0037551,FBgn0039269,FBgn0053653,FBgn0086784,FBgn0250791,FBgn0259824,FBgn0261049,FBg…	GO:0007269	0.72643628	0.76022681	True
Upregulated	Gene Ontology	Biological Process	signal release from synapse	0.000425254	FBgn0000183,FBgn0000319,FBgn0001108,FBgn0004574,FBgn0004636,FBgn0004868,FBgn0010341,FBgn0010348,FBgn0011288,FBgn0011708,FBgn0013749,FBgn0013750,FBgn0013759,FBgn0015614,FBgn0026378,FBgn0027505,FBgn0028552,FBgn0029687,FBgn0030412,FBgn0030897,FBgn0031106,FBgn0034913,FBgn0036341,FBgn0036643,FBgn0036697,FBgn0037084,FBgn0037551,FBgn0039269,FBgn0053653,FBgn0086784,FBgn0250791,FBgn0259824,FBgn0261049,FBg…	GO:0099643	0.866082703	0.94755374	True
Upregulated	Gene Ontology	Biological Process	proteolysis	0.000448674	FBgn0000239,FBgn0000273,FBgn0000455,FBgn0001247,FBgn0001942,FBgn0002413,FBgn0003310,FBgn0003371,FBgn0003557,FBgn0003943,FBgn0004436,FBgn0004509,FBgn0004583,FBgn0004648,FBgn0005632,FBgn0010288,FBgn0011217,FBgn0011230,FBgn0011327,FBgn0012051,FBgn0012058,FBgn0015024,FBgn0015283,FBgn0015509,FBgn0015622,FBgn0016756,FBgn0017418,FBgn0020224,FBgn0020369,FBgn0020381,FBgn0021796,FBgn0021814,FBgn0022027,FBg…	GO:0006508	0.972062674	0.3571177	False
Upregulated	Gene Ontology	Biological Process	regulation of smoothened signaling pathway	0.000486121	FBgn0000239,FBgn0000273,FBgn0000711,FBgn0001105,FBgn0002413,FBgn0003134,FBgn0003371,FBgn0003514,FBgn0003557,FBgn0004177,FBgn0004889,FBgn0011217,FBgn0011327,FBgn0015024,FBgn0015509,FBgn0024921,FBgn0026192,FBgn0027492,FBgn0029006,FBgn0030208,FBgn0030366,FBgn0031450,FBgn0032725,FBgn0033260,FBgn0034691,FBgn0035142,FBgn0035719,FBgn0036922,FBgn0037657,FBgn0038862,FBgn0040206,FBgn0040271,FBgn0250823,FBg…	GO:0008589	0.853956679	0.68834522	True
Upregulated	Gene Ontology	Biological Process	embryonic development via the syncytial blastoderm	0.000494455	FBgn0000017,FBgn0000229,FBgn0000308,FBgn0000414,FBgn0000499,FBgn0000547,FBgn0000723,FBgn0001291,FBgn0001297,FBgn0001624,FBgn0001961,FBgn0002121,FBgn0003205,FBgn0003209,FBgn0003371,FBgn0003514,FBgn0004606,FBgn0004636,FBgn0004657,FBgn0004921,FBgn0005536,FBgn0005632,FBgn0005640,FBgn0005672,FBgn0010215,FBgn0010303,FBgn0010333,FBgn0010341,FBgn0010434,FBgn0010894,FBgn0010909,FBgn0013997,FBgn0014010,FBg…	GO:0001700	0.781950816	0.62844248	True
Upregulated	Gene Ontology	Biological Process	regulation of autophagy	0.000534789	FBgn0000229,FBgn0000319,FBgn0003079,FBgn0003205,FBgn0003256,FBgn0003392,FBgn0004597,FBgn0005198,FBgn0010303,FBgn0010380,FBgn0011300,FBgn0011739,FBgn0015279,FBgn0021796,FBgn0025800,FBgn0025802,FBgn0026323,FBgn0026379,FBgn0026404,FBgn0028497,FBgn0029131,FBgn0030055,FBgn0030735,FBgn0030748,FBgn0030800,FBgn0030812,FBgn0031298,FBgn0033272,FBgn0034009,FBgn0034691,FBgn0034894,FBgn0035227,FBgn0035703,FBg…	GO:0010506	0.873017177	0.86707675	True
Upregulated	Gene Ontology	Biological Process	protein phosphorylation	0.000543351	FBgn0000017,FBgn0000229,FBgn0000253,FBgn0000273,FBgn0000723,FBgn0002121,FBgn0002413,FBgn0003079,FBgn0003093,FBgn0003256,FBgn0003371,FBgn0003392,FBgn0003744,FBgn0004177,FBgn0004648,FBgn0005640,FBgn0010269,FBgn0010303,FBgn0010333,FBgn0010341,FBgn0010379,FBgn0010909,FBgn0011300,FBgn0011739,FBgn0011817,FBgn0013759,FBgn0013987,FBgn0014020,FBgn0015024,FBgn0015279,FBgn0015295,FBgn0015765,FBgn0015772,FBg…	GO:0006468	0.951986132	0.58041953	True
Upregulated	Gene Ontology	Biological Process	negative regulation of cellular process	0.000571236	FBgn0000017,FBgn0000253,FBgn0000273,FBgn0000308,FBgn0000394,FBgn0000524,FBgn0000547,FBgn0000709,FBgn0000711,FBgn0000810,FBgn0001105,FBgn0001122,FBgn0001169,FBgn0001222,FBgn0001247,FBgn0001316,FBgn0001624,FBgn0001942,FBgn0001965,FBgn0001977,FBgn0002044,FBgn0002121,FBgn0002413,FBgn0002431,FBgn0002521,FBgn0003041,FBgn0003042,FBgn0003079,FBgn0003093,FBgn0003117,FBgn0003134,FBgn0003139,FBgn0003205,FBg…	GO:0048523	0.826023209	0.36220974	False
Upregulated	Gene Ontology	Biological Process	positive regulation of catalytic activity	0.000589173	FBgn0003041,FBgn0003969,FBgn0004435,FBgn0005198,FBgn0010333,FBgn0010341,FBgn0014020,FBgn0015269,FBgn0015279,FBgn0015513,FBgn0015803,FBgn0016081,FBgn0016983,FBgn0020510,FBgn0020620,FBgn0022960,FBgn0023388,FBgn0025741,FBgn0025836,FBgn0025864,FBgn0026056,FBgn0026404,FBgn0027509,FBgn0028500,FBgn0028509,FBgn0029736,FBgn0029778,FBgn0031458,FBgn0031640,FBgn0032409,FBgn0033784,FBgn0034009,FBgn0034948,FBg…	GO:0043085	0.871772093	0.70771165	True
Upregulated	Gene Ontology	Biological Process	vesicle docking	0.000606428	FBgn0004574,FBgn0011288,FBgn0011708,FBgn0013759,FBgn0015789,FBgn0031106,FBgn0031460,FBgn0036341,FBgn0036643,FBgn0037084,FBgn0040087,FBgn0051495,FBgn0052350,FBgn0262518,FBgn0266464,FBgn0266667,FBgn0266668,FBgn0266670,FBgn0266671,FBgn0266672,FBgn0266673,FBgn0266674,FBgn0267849	GO:0048278	0.851574178	0.95488404	True
Upregulated	Gene Ontology	Biological Process	retrograde transport, endosome to Golgi	0.000720947	FBgn0011232,FBgn0014411,FBgn0015797,FBgn0028500,FBgn0031304,FBgn0031310,FBgn0031534,FBgn0031598,FBgn0031710,FBgn0031768,FBgn0032005,FBgn0034271,FBgn0034380,FBgn0034529,FBgn0034708,FBgn0035866,FBgn0036448,FBgn0037084,FBgn0037979,FBgn0038065,FBgn0038303,FBgn0038816,FBgn0053635,FBgn0260862	GO:0042147	-3.142096661	0.850620841	16197
Upregulated	Gene Ontology	Biological Process	axis specification	0.0007222	FBgn0000183,FBgn0000256,FBgn0000259,FBgn0000273,FBgn0000308,FBgn0000319,FBgn0000339,FBgn0000711,FBgn0001137,FBgn0001308,FBgn0001624,FBgn0001990,FBgn0002121,FBgn0003042,FBgn0003079,FBgn0003093,FBgn0003205,FBgn0003256,FBgn0003317,FBgn0003330,FBgn0003334,FBgn0003475,FBgn0003520,FBgn0004656,FBgn0004838,FBgn0004875,FBgn0004907,FBgn0005632,FBgn0010269,FBgn0011661,FBgn0015296,FBgn0015790,FBgn0015797,FBg…	GO:0009798	0.762247561	0.59190277	True
Upregulated	Gene Ontology	Biological Process	oocyte construction	0.000730021	FBgn0000183,FBgn0000256,FBgn0000259,FBgn0000273,FBgn0000308,FBgn0000319,FBgn0000339,FBgn0000711,FBgn0001137,FBgn0001308,FBgn0001404,FBgn0001624,FBgn0001990,FBgn0002121,FBgn0003205,FBgn0003475,FBgn0003520,FBgn0004838,FBgn0004875,FBgn0004907,FBgn0011661,FBgn0015790,FBgn0015797,FBgn0020238,FBgn0020278,FBgn0020407,FBgn0021825,FBgn0022027,FBgn0026238,FBgn0026431,FBgn0026433,FBgn0027948,FBgn0028734,FBg…	GO:0007308	0.739848626	0.94063983	True
Upregulated	Gene Ontology	Biological Process	positive regulation of MAPK cascade	0.000752923	FBgn0000173,FBgn0000370,FBgn0003079,FBgn0003205,FBgn0004636,FBgn0004638,FBgn0005672,FBgn0010333,FBgn0010341,FBgn0011573,FBgn0015513,FBgn0016756,FBgn0024329,FBgn0026323,FBgn0028717,FBgn0030748,FBgn0031885,FBgn0032210,FBgn0032409,FBgn0034894,FBgn0035601,FBgn0036932,FBgn0038331,FBgn0050476,FBgn0086346,FBgn0086378,FBgn0086779,FBgn0261477,FBgn0263395,FBgn0264324,FBgn0264493,FBgn0264959,FBgn0265464,FBg…	GO:0043410	0.808838711	0.8902221	True
Upregulated	Gene Ontology	Biological Process	positive regulation of molecular function	0.000836302	FBgn0001222,FBgn0003041,FBgn0003256,FBgn0003969,FBgn0004435,FBgn0005198,FBgn0010333,FBgn0010341,FBgn0014020,FBgn0015269,FBgn0015279,FBgn0015513,FBgn0015776,FBgn0015777,FBgn0015803,FBgn0016081,FBgn0016983,FBgn0020510,FBgn0020620,FBgn0022960,FBgn0023388,FBgn0025741,FBgn0025836,FBgn0025864,FBgn0026056,FBgn0026404,FBgn0027509,FBgn0028500,FBgn0028509,FBgn0029736,FBgn0029778,FBgn0031458,FBgn0031640,FBg…	GO:0044093	0.872091418	0.70756498	True
Upregulated	Gene Ontology	Biological Process	regulated exocytosis	0.000940284	FBgn0000183,FBgn0000319,FBgn0004574,FBgn0004636,FBgn0011288,FBgn0011708,FBgn0013759,FBgn0027335,FBgn0029687,FBgn0030412,FBgn0031106,FBgn0034913,FBgn0036341,FBgn0036643,FBgn0037084,FBgn0053653,FBgn0086784,FBgn0250791,FBgn0259824,FBgn0261049,FBgn0266464,FBgn0266667,FBgn0266668,FBgn0266670,FBgn0266671,FBgn0266672,FBgn0266673,FBgn0266719,FBgn0266720,FBgn0266758,FBgn0267849	GO:0045055	0.881816742	0.77864714	True
Upregulated	Gene Ontology	Biological Process	positive regulation of transport	0.000956473	FBgn0000017,FBgn0000183,FBgn0000319,FBgn0002044,FBgn0003310,FBgn0004638,FBgn0010051,FBgn0010348,FBgn0011661,FBgn0011672,FBgn0011726,FBgn0013759,FBgn0015776,FBgn0015777,FBgn0015790,FBgn0020224,FBgn0021825,FBgn0024754,FBgn0025864,FBgn0025865,FBgn0028425,FBgn0028538,FBgn0029006,FBgn0029789,FBgn0030685,FBgn0030695,FBgn0031030,FBgn0031304,FBgn0031450,FBgn0031534,FBgn0032005,FBgn0032420,FBgn0032421,FBg…	GO:0051050	0.845158201	0.83054324	True
Upregulated	Gene Ontology	Biological Process	organelle organization	0.000961593	FBgn0000017,FBgn0000042,FBgn0000047,FBgn0000115,FBgn0000152,FBgn0000183,FBgn0000228,FBgn0000253,FBgn0000256,FBgn0000257,FBgn0000273,FBgn0000308,FBgn0000319,FBgn0000384,FBgn0000499,FBgn0000547,FBgn0000709,FBgn0000723,FBgn0001087,FBgn0001104,FBgn0001105,FBgn0001108,FBgn0001122,FBgn0001133,FBgn0001137,FBgn0001202,FBgn0001250,FBgn0001308,FBgn0001316,FBgn0001404,FBgn0001624,FBgn0001941,FBgn0001961,FBg…	GO:0006996	0.858820511	0.7063656	True
Upregulated	Gene Ontology	Biological Process	endosome transport via multivesicular body sorting pathway	0.000964835	FBgn0000083,FBgn0014010,FBgn0021814,FBgn0022027,FBgn0027363,FBgn0030894,FBgn0031450,FBgn0031640,FBgn0034744,FBgn0035251,FBgn0035470,FBgn0035589,FBgn0035715,FBgn0036740,FBgn0036805,FBgn0037231,FBgn0039402,FBgn0050423,FBgn0086656,FBgn0086785	GO:0032509	0.855940192	0.85991427	True
Upregulated	Gene Ontology	Biological Process	multivesicular body sorting pathway	0.000964835	FBgn0000083,FBgn0014010,FBgn0021814,FBgn0022027,FBgn0027363,FBgn0030894,FBgn0031450,FBgn0031640,FBgn0034744,FBgn0035251,FBgn0035470,FBgn0035589,FBgn0035715,FBgn0036740,FBgn0036805,FBgn0037231,FBgn0039402,FBgn0050423,FBgn0086656,FBgn0086785	GO:0071985	0.889258387	0.60594982	True
Upregulated	Gene Ontology	Biological Process	viral process	0.00096726	FBgn0002566,FBgn0003392,FBgn0010380,FBgn0011672,FBgn0013749,FBgn0014009,FBgn0015789,FBgn0015790,FBgn0015791,FBgn0015795,FBgn0030894,FBgn0031090,FBgn0031310,FBgn0031882,FBgn0032956,FBgn0036666,FBgn0036740,FBgn0039402,FBgn0052350,FBgn0086656,FBgn0087035,FBgn0262518,FBgn0266672,FBgn0266673,FBgn0267378,FBgn0283469,FBgn0285937,FBgn0286784	GO:0016032	1	0	False
Upregulated	Gene Ontology	Biological Process	wing disc development	0.001033603	FBgn0000083,FBgn0000115,FBgn0000273,FBgn0000499,FBgn0000524,FBgn0000547,FBgn0000711,FBgn0001122,FBgn0001123,FBgn0001137,FBgn0001169,FBgn0001235,FBgn0001250,FBgn0001297,FBgn0001987,FBgn0002643,FBgn0003079,FBgn0003205,FBgn0003256,FBgn0003310,FBgn0003317,FBgn0003345,FBgn0003371,FBgn0003415,FBgn0003447,FBgn0003514,FBgn0003557,FBgn0003744,FBgn0004177,FBgn0004395,FBgn0004456,FBgn0004636,FBgn0004638,FBg…	GO:0035220	0.751101279	0.78559477	True
Upregulated	Gene Ontology	Biological Process	regulation of neurotransmitter levels	0.001105163	FBgn0000183,FBgn0000319,FBgn0001108,FBgn0004574,FBgn0004636,FBgn0004868,FBgn0010341,FBgn0010348,FBgn0011288,FBgn0011708,FBgn0013749,FBgn0013750,FBgn0013759,FBgn0015614,FBgn0026378,FBgn0027505,FBgn0028552,FBgn0029687,FBgn0030412,FBgn0030897,FBgn0031106,FBgn0034913,FBgn0036341,FBgn0036643,FBgn0036697,FBgn0037084,FBgn0037551,FBgn0039269,FBgn0053653,FBgn0086784,FBgn0250791,FBgn0259824,FBgn0261049,FBg…	GO:0001505	0.874723001	0.51799833	True
Upregulated	Gene Ontology	Biological Process	neurotransmitter transport	0.001105163	FBgn0000183,FBgn0000319,FBgn0001108,FBgn0004574,FBgn0004636,FBgn0004868,FBgn0010341,FBgn0010348,FBgn0011288,FBgn0011708,FBgn0013749,FBgn0013750,FBgn0013759,FBgn0015614,FBgn0026378,FBgn0027505,FBgn0028552,FBgn0029687,FBgn0030412,FBgn0030897,FBgn0031106,FBgn0034049,FBgn0034913,FBgn0036341,FBgn0036643,FBgn0036697,FBgn0037084,FBgn0037551,FBgn0039269,FBgn0053653,FBgn0086784,FBgn0250791,FBgn0259824,FBg…	GO:0006836	0.934733017	0.2355511	False
Upregulated	Gene Ontology	Biological Process	regulation of Wnt signaling pathway	0.001172108	FBgn0000711,FBgn0002413,FBgn0002431,FBgn0003041,FBgn0003134,FBgn0003371,FBgn0003415,FBgn0004103,FBgn0004177,FBgn0004380,FBgn0004889,FBgn0005198,FBgn0005427,FBgn0005640,FBgn0011739,FBgn0011817,FBgn0014020,FBgn0014411,FBgn0015024,FBgn0015509,FBgn0015589,FBgn0016756,FBgn0016930,FBgn0020496,FBgn0025781,FBgn0026597,FBgn0027342,FBgn0027508,FBgn0027549,FBgn0028421,FBgn0032378,FBgn0033438,FBgn0034708,FBg…	GO:0030111	0.836355707	0.78789999	True
Upregulated	Gene Ontology	Biological Process	cell morphogenesis involved in neuron differentiation	0.001373343	FBgn0000017,FBgn0000173,FBgn0000229,FBgn0000239,FBgn0000253,FBgn0000414,FBgn0000499,FBgn0000636,FBgn0000723,FBgn0001108,FBgn0001250,FBgn0001297,FBgn0001308,FBgn0001404,FBgn0001961,FBgn0001965,FBgn0002521,FBgn0003205,FBgn0003334,FBgn0003744,FBgn0003888,FBgn0004103,FBgn0004435,FBgn0004456,FBgn0004606,FBgn0004656,FBgn0004657,FBgn0010303,FBgn0010333,FBgn0010341,FBgn0010768,FBgn0010803,FBgn0010909,FBg…	GO:0048667	0.694797038	0.91306956	True
Upregulated	Gene Ontology	Biological Process	transport along microtubule	0.001375611	FBgn0001087,FBgn0001108,FBgn0001308,FBgn0001316,FBgn0003654,FBgn0004380,FBgn0004381,FBgn0004387,FBgn0011745,FBgn0015589,FBgn0015754,FBgn0019968,FBgn0021825,FBgn0024187,FBgn0024432,FBgn0028421,FBgn0028734,FBgn0028968,FBgn0029687,FBgn0030276,FBgn0031050,FBgn0034786,FBgn0036059,FBgn0037551,FBgn0038816,FBgn0039140,FBgn0040228,FBgn0040395,FBgn0046704,FBgn0259483,FBgn0260945,FBgn0261797,FBgn0266521,FBg…	GO:0010970	0.853541248	0.89436697	True
Upregulated	Gene Ontology	Biological Process	regulation of endocytosis	0.001375611	FBgn0000183,FBgn0000319,FBgn0003969,FBgn0004638,FBgn0010348,FBgn0011661,FBgn0013759,FBgn0014010,FBgn0015772,FBgn0016701,FBgn0020224,FBgn0024754,FBgn0025865,FBgn0028538,FBgn0029006,FBgn0030685,FBgn0031030,FBgn0032499,FBgn0034913,FBgn0037265,FBgn0038816,FBgn0039924,FBgn0040206,FBgn0053558,FBgn0086372,FBgn0086779,FBgn0259174,FBgn0261064,FBgn0261260,FBgn0261988,FBgn0262738,FBgn0263289,FBgn0263601,FBg…	GO:0030100	0.826527135	0.74234308	True
Upregulated	Gene Ontology	Biological Process	positive regulation of catabolic process	0.001505928	FBgn0000229,FBgn0000273,FBgn0000319,FBgn0001942,FBgn0002413,FBgn0003371,FBgn0003392,FBgn0003557,FBgn0004419,FBgn0004436,FBgn0004583,FBgn0004597,FBgn0005198,FBgn0005648,FBgn0010303,FBgn0010380,FBgn0011230,FBgn0011300,FBgn0011725,FBgn0011739,FBgn0015024,FBgn0015509,FBgn0015589,FBgn0017418,FBgn0025800,FBgn0025802,FBgn0026238,FBgn0026597,FBgn0027508,FBgn0029006,FBgn0029131,FBgn0029996,FBgn0030354,FBg…	GO:0009896	0.837085366	0.94183164	True
Upregulated	Gene Ontology	Biological Process	response to chemical	0.001532009	FBgn0000017,FBgn0000173,FBgn0000229,FBgn0000239,FBgn0000253,FBgn0000273,FBgn0000370,FBgn0000394,FBgn0000414,FBgn0000499,FBgn0000636,FBgn0000723,FBgn0001123,FBgn0001247,FBgn0001250,FBgn0001308,FBgn0001404,FBgn0001624,FBgn0001942,FBgn0001965,FBgn0001987,FBgn0002121,FBgn0002413,FBgn0003041,FBgn0003079,FBgn0003093,FBgn0003205,FBgn0003256,FBgn0003310,FBgn0003317,FBgn0003371,FBgn0003392,FBgn0003416,FBg…	GO:0042221	0.942561249	0.52922907	True
Upregulated	Gene Ontology	Biological Process	regulation of proteolysis	0.001603887	FBgn0000239,FBgn0000273,FBgn0001942,FBgn0002413,FBgn0003371,FBgn0004436,FBgn0004583,FBgn0011230,FBgn0015024,FBgn0015509,FBgn0016756,FBgn0017418,FBgn0021796,FBgn0026090,FBgn0026404,FBgn0026597,FBgn0026777,FBgn0027052,FBgn0027508,FBgn0028984,FBgn0029996,FBgn0031187,FBgn0032208,FBgn0032725,FBgn0032956,FBgn0033738,FBgn0033783,FBgn0034068,FBgn0034443,FBgn0034573,FBgn0036671,FBgn0036897,FBgn0037643,FBg…	GO:0030162	0.87066237	0.31842243	False
Upregulated	Gene Ontology	Biological Process	oocyte differentiation	0.001738008	FBgn0000183,FBgn0000256,FBgn0000259,FBgn0000273,FBgn0000308,FBgn0000319,FBgn0000339,FBgn0000711,FBgn0001137,FBgn0001308,FBgn0001404,FBgn0001624,FBgn0001990,FBgn0002121,FBgn0003205,FBgn0003475,FBgn0003520,FBgn0004838,FBgn0004875,FBgn0004907,FBgn0011661,FBgn0015754,FBgn0015790,FBgn0015797,FBgn0016081,FBgn0020238,FBgn0020278,FBgn0020407,FBgn0021825,FBgn0022027,FBgn0026238,FBgn0026431,FBgn0026433,FBg…	GO:0009994	0.729041363	0.86625892	True
Upregulated	Gene Ontology	Biological Process	cortical actin cytoskeleton organization	0.001782413	FBgn0000308,FBgn0001104,FBgn0001122,FBgn0002121,FBgn0003041,FBgn0003392,FBgn0004373,FBgn0010333,FBgn0010341,FBgn0011661,FBgn0011726,FBgn0011771,FBgn0014020,FBgn0015790,FBgn0020278,FBgn0020510,FBgn0023508,FBgn0024689,FBgn0025742,FBgn0025802,FBgn0032859,FBgn0038320,FBgn0041781,FBgn0051040,FBgn0261787,FBgn0266124,FBgn0266668,FBgn0266672,FBgn0267378,FBgn0267795,FBgn0267975,FBgn0284255,FBgn0285955	GO:0030866	0.886568806	0.79105278	True
Upregulated	Gene Ontology	Biological Process	proteasomal protein catabolic process	0.001795273	FBgn0000273,FBgn0001942,FBgn0002413,FBgn0003371,FBgn0003557,FBgn0004436,FBgn0004583,FBgn0011217,FBgn0011230,FBgn0011327,FBgn0012058,FBgn0015024,FBgn0015283,FBgn0015509,FBgn0015622,FBgn0016756,FBgn0017418,FBgn0020369,FBgn0021796,FBgn0023511,FBgn0025394,FBgn0025608,FBgn0025781,FBgn0026238,FBgn0026597,FBgn0026777,FBgn0027052,FBgn0027508,FBgn0028467,FBgn0028475,FBgn0028684,FBgn0028685,FBgn0028686,FBg…	GO:0010498	0.937027887	0.9010126	True
Upregulated	Gene Ontology	Biological Process	embryo development ending in birth or egg hatching	0.001801992	FBgn0000017,FBgn0000229,FBgn0000308,FBgn0000414,FBgn0000499,FBgn0000547,FBgn0000723,FBgn0001291,FBgn0001297,FBgn0001624,FBgn0001961,FBgn0002121,FBgn0003205,FBgn0003209,FBgn0003371,FBgn0003514,FBgn0004606,FBgn0004636,FBgn0004657,FBgn0004921,FBgn0005536,FBgn0005632,FBgn0005640,FBgn0005672,FBgn0010215,FBgn0010303,FBgn0010333,FBgn0010341,FBgn0010434,FBgn0010894,FBgn0010909,FBgn0013799,FBgn0013997,FBg…	GO:0009792	0.731028299	0.80431898	True
Upregulated	Gene Ontology	Biological Process	autophagosome maturation	0.001838666	FBgn0000257,FBgn0002566,FBgn0021814,FBgn0022027,FBgn0025802,FBgn0028671,FBgn0032499,FBgn0034009,FBgn0034913,FBgn0038427,FBgn0038593,FBgn0038651,FBgn0052350,FBgn0263112,FBgn0266186,FBgn0283469,FBgn0285911,FBgn0286784	GO:0097352	0.879351864	0.77997544	True
Upregulated	Gene Ontology	Biological Process	positive regulation of hydrolase activity	0.001855082	FBgn0003041,FBgn0003969,FBgn0004435,FBgn0005198,FBgn0015513,FBgn0015803,FBgn0020620,FBgn0022960,FBgn0025836,FBgn0025864,FBgn0026056,FBgn0026404,FBgn0027509,FBgn0028500,FBgn0028509,FBgn0029736,FBgn0029778,FBgn0031640,FBgn0032409,FBgn0034009,FBgn0034948,FBgn0035470,FBgn0035703,FBgn0035879,FBgn0035916,FBgn0037074,FBgn0037116,FBgn0037643,FBgn0038233,FBgn0038304,FBgn0038401,FBgn0038747,FBgn0038853,FBg…	GO:0051345	0.877899214	0.89991475	True
Upregulated	Gene Ontology	Biological Process	hippo signaling	0.00195993	FBgn0000273,FBgn0000547,FBgn0002121,FBgn0002413,FBgn0003345,FBgn0004177,FBgn0004583,FBgn0004636,FBgn0004907,FBgn0005649,FBgn0010379,FBgn0010909,FBgn0011739,FBgn0015024,FBgn0015509,FBgn0015803,FBgn0020238,FBgn0020279,FBgn0024329,FBgn0028484,FBgn0029006,FBgn0030366,FBgn0031030,FBgn0031871,FBgn0032363,FBgn0033539,FBgn0034970,FBgn0035142,FBgn0035437,FBgn0039055,FBgn0040011,FBgn0053193,FBgn0250789,FBg…	GO:0035329	0.855747151	0.39036138	False
Upregulated	Gene Ontology	Biological Process	intracellular protein transport	0.002074391	FBgn0000017,FBgn0000115,FBgn0000257,FBgn0000319,FBgn0000330,FBgn0001087,FBgn0001108,FBgn0002566,FBgn0003371,FBgn0003557,FBgn0004380,FBgn0004574,FBgn0010348,FBgn0010380,FBgn0010434,FBgn0011708,FBgn0013749,FBgn0013750,FBgn0014010,FBgn0014411,FBgn0015589,FBgn0015754,FBgn0015791,FBgn0015793,FBgn0015797,FBgn0020255,FBgn0020497,FBgn0020620,FBgn0021814,FBgn0022027,FBgn0024273,FBgn0024833,FBgn0024889,FBg…	GO:0006886	0.838740906	0.95393912	True
Upregulated	Gene Ontology	Biological Process	cell projection assembly	0.002130022	FBgn0000017,FBgn0000308,FBgn0001961,FBgn0003447,FBgn0004380,FBgn0004636,FBgn0004657,FBgn0010303,FBgn0010333,FBgn0010341,FBgn0011570,FBgn0011726,FBgn0011742,FBgn0011771,FBgn0013726,FBgn0013733,FBgn0014020,FBgn0016693,FBgn0020510,FBgn0024985,FBgn0025641,FBgn0025742,FBgn0026192,FBgn0028421,FBgn0028734,FBgn0029157,FBgn0030268,FBgn0031090,FBgn0031395,FBgn0031952,FBgn0032428,FBgn0032859,FBgn0033212,FBg…	GO:0030031	0.859960264	0.8766633	True
Upregulated	Gene Ontology	Biological Process	cellular macromolecule catabolic process	0.002292978	FBgn0000273,FBgn0001247,FBgn0001942,FBgn0002413,FBgn0003371,FBgn0003557,FBgn0003575,FBgn0003943,FBgn0004419,FBgn0004436,FBgn0004583,FBgn0005632,FBgn0005648,FBgn0010288,FBgn0010406,FBgn0011207,FBgn0011217,FBgn0011230,FBgn0011327,FBgn0011725,FBgn0012058,FBgn0015024,FBgn0015283,FBgn0015509,FBgn0015622,FBgn0016756,FBgn0017418,FBgn0019890,FBgn0020224,FBgn0020369,FBgn0021796,FBgn0021814,FBgn0022027,FBg…	GO:0044265	0.937459257	0.85324432	True
Upregulated	Gene Ontology	Biological Process	cellular catabolic process	0.002492544	FBgn0000229,FBgn0000257,FBgn0000273,FBgn0000319,FBgn0001098,FBgn0001247,FBgn0001942,FBgn0002413,FBgn0002566,FBgn0003079,FBgn0003205,FBgn0003231,FBgn0003256,FBgn0003371,FBgn0003392,FBgn0003416,FBgn0003423,FBgn0003557,FBgn0003575,FBgn0003748,FBgn0003943,FBgn0004177,FBgn0004419,FBgn0004436,FBgn0004583,FBgn0004597,FBgn0005198,FBgn0005632,FBgn0005648,FBgn0010288,FBgn0010303,FBgn0010379,FBgn0010380,FBg…	GO:0044248	0.948630198	0.66962862	True
Upregulated	Gene Ontology	Biological Process	embryonic morphogenesis	0.002495121	FBgn0000017,FBgn0000077,FBgn0000229,FBgn0000308,FBgn0000384,FBgn0000414,FBgn0000499,FBgn0000547,FBgn0000709,FBgn0000723,FBgn0001105,FBgn0001291,FBgn0001297,FBgn0001624,FBgn0002121,FBgn0002643,FBgn0003041,FBgn0003079,FBgn0003205,FBgn0003209,FBgn0003310,FBgn0003514,FBgn0004636,FBgn0004657,FBgn0004921,FBgn0005536,FBgn0005672,FBgn0010215,FBgn0010238,FBgn0010303,FBgn0010333,FBgn0010341,FBgn0010434,FBg…	GO:0048598	0.720741762	0.90139586	True
Upregulated	Gene Ontology	Biological Process	establishment of organelle localization	0.002556221	FBgn0000183,FBgn0000499,FBgn0000711,FBgn0001087,FBgn0001104,FBgn0001108,FBgn0001308,FBgn0001316,FBgn0001624,FBgn0002121,FBgn0003392,FBgn0003475,FBgn0003514,FBgn0004103,FBgn0004387,FBgn0004574,FBgn0004908,FBgn0005632,FBgn0010246,FBgn0010909,FBgn0011288,FBgn0011674,FBgn0011745,FBgn0013759,FBgn0015754,FBgn0019968,FBgn0020255,FBgn0020497,FBgn0021760,FBgn0021825,FBgn0026479,FBgn0026620,FBgn0027066,FBg…	GO:0051656	0.860835717	0.87688686	True
Upregulated	Gene Ontology	Biological Process	regulation of protein catabolic process	0.002620566	FBgn0000273,FBgn0001942,FBgn0002413,FBgn0003371,FBgn0003557,FBgn0004436,FBgn0004583,FBgn0011230,FBgn0015024,FBgn0015509,FBgn0015589,FBgn0016756,FBgn0017418,FBgn0021796,FBgn0026238,FBgn0026597,FBgn0026777,FBgn0027508,FBgn0028500,FBgn0029006,FBgn0029996,FBgn0031187,FBgn0031773,FBgn0032208,FBgn0032956,FBgn0033260,FBgn0033738,FBgn0034573,FBgn0036671,FBgn0036892,FBgn0036897,FBgn0037655,FBgn0038857,FBg…	GO:0042176	0.868817436	0.91844303	True
Upregulated	Gene Ontology	Biological Process	microtubule-based transport	0.002632898	FBgn0001087,FBgn0001108,FBgn0001308,FBgn0001316,FBgn0003654,FBgn0004380,FBgn0004381,FBgn0004387,FBgn0011745,FBgn0015589,FBgn0015754,FBgn0019968,FBgn0021825,FBgn0024187,FBgn0024432,FBgn0028421,FBgn0028734,FBgn0028968,FBgn0029687,FBgn0030276,FBgn0031050,FBgn0034786,FBgn0036059,FBgn0037551,FBgn0038816,FBgn0039140,FBgn0040228,FBgn0040395,FBgn0046704,FBgn0259483,FBgn0260945,FBgn0261797,FBgn0266521,FBg…	GO:0099111	0.900230989	0.73045115	True
Upregulated	Gene Ontology	Biological Process	actin nucleation	0.002640572	FBgn0000256,FBgn0001961,FBgn0003475,FBgn0011742,FBgn0024273,FBgn0025865,FBgn0028894,FBgn0031437,FBgn0032859,FBgn0035533,FBgn0036571,FBgn0037750,FBgn0037884,FBgn0038369,FBgn0041781,FBgn0065032,FBgn0260049,FBgn0262716,FBgn0284255	GO:0045010	0.678490469	0.90071604	True
Upregulated	Gene Ontology	Biological Process	biological process involved in interspecies interaction between organisms	0.002740586	FBgn0000173,FBgn0000229,FBgn0000276,FBgn0000277,FBgn0000278,FBgn0000279,FBgn0000723,FBgn0001108,FBgn0001222,FBgn0001247,FBgn0001291,FBgn0001297,FBgn0001624,FBgn0001965,FBgn0001990,FBgn0002566,FBgn0003117,FBgn0003134,FBgn0003205,FBgn0003256,FBgn0003317,FBgn0003392,FBgn0004419,FBgn0005632,FBgn0005660,FBgn0010246,FBgn0010269,FBgn0010303,FBgn0010333,FBgn0010341,FBgn0010348,FBgn0010380,FBgn0010395,FBg…	GO:0044419	1	0	False
Upregulated	Gene Ontology	Biological Process	response to insulin	0.002949782	FBgn0001247,FBgn0003256,FBgn0003371,FBgn0003416,FBgn0004177,FBgn0004638,FBgn0005198,FBgn0010269,FBgn0010379,FBgn0011573,FBgn0015279,FBgn0015509,FBgn0015789,FBgn0016756,FBgn0020386,FBgn0021796,FBgn0024291,FBgn0026379,FBgn0027052,FBgn0027492,FBgn0028717,FBgn0028734,FBgn0029152,FBgn0031006,FBgn0031460,FBgn0033935,FBgn0038197,FBgn0039858,FBgn0039924,FBgn0041191,FBgn0041210,FBgn0042693,FBgn0086371,FBg…	GO:0032868	0.927664798	0.93620435	True
Upregulated	Gene Ontology	Biological Process	proteasome-mediated ubiquitin-dependent protein catabolic process	0.003212154	FBgn0000273,FBgn0001942,FBgn0002413,FBgn0003371,FBgn0003557,FBgn0004436,FBgn0004583,FBgn0011217,FBgn0011230,FBgn0011327,FBgn0012058,FBgn0015024,FBgn0015283,FBgn0015509,FBgn0015622,FBgn0016756,FBgn0017418,FBgn0020369,FBgn0023511,FBgn0025394,FBgn0025608,FBgn0025781,FBgn0026238,FBgn0026597,FBgn0026777,FBgn0027052,FBgn0027508,FBgn0028467,FBgn0028475,FBgn0028684,FBgn0028685,FBgn0028686,FBgn0028688,FBg…	GO:0043161	0.937662679	0.88650764	True
Upregulated	Gene Ontology	Biological Process	synaptic signaling	0.003212581	FBgn0000017,FBgn0000183,FBgn0000273,FBgn0000319,FBgn0001108,FBgn0001123,FBgn0001624,FBgn0002921,FBgn0003256,FBgn0003392,FBgn0004435,FBgn0004574,FBgn0004636,FBgn0004868,FBgn0010341,FBgn0010348,FBgn0010379,FBgn0011288,FBgn0011708,FBgn0013334,FBgn0013749,FBgn0013750,FBgn0013759,FBgn0015279,FBgn0015614,FBgn0015903,FBgn0016672,FBgn0025790,FBgn0026378,FBgn0026379,FBgn0027505,FBgn0028552,FBgn0028734,FBg…	GO:0099536	0.929731408	0.7980976	True
Upregulated	Gene Ontology	Biological Process	cellular response to insulin stimulus	0.00336401	FBgn0001247,FBgn0003256,FBgn0003371,FBgn0004177,FBgn0004638,FBgn0005198,FBgn0010269,FBgn0010379,FBgn0011573,FBgn0015279,FBgn0015509,FBgn0015789,FBgn0016756,FBgn0020386,FBgn0021796,FBgn0024291,FBgn0026379,FBgn0027052,FBgn0027492,FBgn0028717,FBgn0028734,FBgn0029152,FBgn0031006,FBgn0031460,FBgn0033935,FBgn0038197,FBgn0039858,FBgn0039924,FBgn0041191,FBgn0041210,FBgn0042693,FBgn0086371,FBgn0259483,FBg…	GO:0032869	0.91998063	0.82815082	True
Upregulated	Gene Ontology	Biological Process	vesicle docking involved in exocytosis	0.003414268	FBgn0004574,FBgn0011288,FBgn0011708,FBgn0013759,FBgn0015789,FBgn0031106,FBgn0031460,FBgn0036341,FBgn0036643,FBgn0037084,FBgn0052350,FBgn0262518,FBgn0266667,FBgn0266668,FBgn0266670,FBgn0266671,FBgn0266672,FBgn0266673,FBgn0266674,FBgn0267849	GO:0006904	0.844736582	0.92836871	True
Upregulated	Gene Ontology	Biological Process	cytokinesis	0.003505246	FBgn0000042,FBgn0000047,FBgn0000308,FBgn0000711,FBgn0002431,FBgn0002914,FBgn0003041,FBgn0003392,FBgn0003475,FBgn0003514,FBgn0004373,FBgn0010348,FBgn0010622,FBgn0011708,FBgn0011710,FBgn0011726,FBgn0013718,FBgn0013726,FBgn0013750,FBgn0014020,FBgn0014029,FBgn0015790,FBgn0020621,FBgn0023508,FBgn0024689,FBgn0025725,FBgn0025820,FBgn0026379,FBgn0026433,FBgn0028968,FBgn0031090,FBgn0031536,FBgn0031952,FBg…	GO:0000910	0.979716482	0.0102373	False
Upregulated	Gene Ontology	Biological Process	trans-synaptic signaling	0.003825584	FBgn0000017,FBgn0000183,FBgn0000273,FBgn0000319,FBgn0001108,FBgn0001123,FBgn0001624,FBgn0002921,FBgn0003256,FBgn0003392,FBgn0004435,FBgn0004574,FBgn0004636,FBgn0004868,FBgn0010341,FBgn0010348,FBgn0010379,FBgn0011288,FBgn0011708,FBgn0013334,FBgn0013749,FBgn0013750,FBgn0013759,FBgn0015279,FBgn0015614,FBgn0015903,FBgn0016672,FBgn0025790,FBgn0026378,FBgn0026379,FBgn0027505,FBgn0028552,FBgn0028734,FBg…	GO:0099537	0.927193436	0.99257837	True
Upregulated	Gene Ontology	Biological Process	open tracheal system development	0.003828837	FBgn0000319,FBgn0000499,FBgn0000547,FBgn0001108,FBgn0001250,FBgn0001316,FBgn0001965,FBgn0001987,FBgn0002921,FBgn0003079,FBgn0003205,FBgn0003256,FBgn0003392,FBgn0003514,FBgn0004456,FBgn0004638,FBgn0004657,FBgn0004858,FBgn0005672,FBgn0010238,FBgn0010269,FBgn0010333,FBgn0010341,FBgn0010350,FBgn0010379,FBgn0010434,FBgn0010894,FBgn0011661,FBgn0013720,FBgn0013733,FBgn0013997,FBgn0014020,FBgn0015019,FBg…	GO:0007424	0.777070757	0.53733741	True
Upregulated	Gene Ontology	Biological Process	organelle membrane fusion	0.003891168	FBgn0002566,FBgn0011288,FBgn0011708,FBgn0014010,FBgn0015790,FBgn0015795,FBgn0031106,FBgn0032005,FBgn0032499,FBgn0034913,FBgn0035704,FBgn0036341,FBgn0036643,FBgn0037084,FBgn0037551,FBgn0038593,FBgn0039187,FBgn0040087,FBgn0044871,FBgn0052350,FBgn0260856,FBgn0260857,FBgn0260862,FBgn0261049,FBgn0261064,FBgn0262518,FBgn0266186,FBgn0266670,FBgn0266720,FBgn0267849,FBgn0285911,FBgn0286784	GO:0090174	0.891144243	0.93897625	True
Upregulated	Gene Ontology	Biological Process	oocyte microtubule cytoskeleton organization	0.004093877	FBgn0000183,FBgn0000273,FBgn0000319,FBgn0001137,FBgn0001308,FBgn0001404,FBgn0002121,FBgn0004907,FBgn0015790,FBgn0015797,FBgn0020238,FBgn0027948,FBgn0038167,FBgn0045862,FBgn0086362,FBgn0086371,FBgn0259243,FBgn0260934,FBgn0261064,FBgn0261458,FBgn0263396	GO:0016325	0.684471622	0.86296814	True
Upregulated	Gene Ontology	Biological Process	protein polyubiquitination	0.004171903	FBgn0000173,FBgn0002431,FBgn0003557,FBgn0004436,FBgn0011217,FBgn0015320,FBgn0015509,FBgn0017418,FBgn0023143,FBgn0025574,FBgn0026316,FBgn0027052,FBgn0027512,FBgn0028467,FBgn0029006,FBgn0029152,FBgn0029996,FBgn0030748,FBgn0030863,FBgn0032208,FBgn0033527,FBgn0033544,FBgn0033783,FBgn0034989,FBgn0035601,FBgn0036005,FBgn0036516,FBgn0036621,FBgn0038515,FBgn0039767,FBgn0053144,FBgn0058045,FBgn0061469,FBg…	GO:0000209	0.966897192	0.77863316	True
Upregulated	Gene Ontology	Biological Process	epidermis development	0.004217715	FBgn0000499,FBgn0001122,FBgn0001987,FBgn0002121,FBgn0003447,FBgn0003514,FBgn0003744,FBgn0004636,FBgn0005536,FBgn0010333,FBgn0010341,FBgn0010434,FBgn0011726,FBgn0014020,FBgn0016076,FBgn0016081,FBgn0024273,FBgn0028979,FBgn0035533,FBgn0035719,FBgn0036365,FBgn0039532,FBgn0243512,FBgn0259212,FBgn0259734,FBgn0260049,FBgn0260934,FBgn0260941,FBgn0261064,FBgn0263289,FBgn0283712	GO:0008544	0.765433193	0.78086272	True
Upregulated	Gene Ontology	Biological Process	oocyte axis specification	0.004613512	FBgn0000183,FBgn0000256,FBgn0000259,FBgn0000273,FBgn0000308,FBgn0000319,FBgn0000339,FBgn0000711,FBgn0001137,FBgn0001308,FBgn0001624,FBgn0001990,FBgn0002121,FBgn0003205,FBgn0003475,FBgn0003520,FBgn0004838,FBgn0004875,FBgn0004907,FBgn0011661,FBgn0015790,FBgn0015797,FBgn0020238,FBgn0020278,FBgn0020407,FBgn0021825,FBgn0022027,FBgn0026238,FBgn0026431,FBgn0026433,FBgn0027948,FBgn0028734,FBgn0031985,FBg…	GO:0007309	0.73362253	0.93958107	True
Upregulated	Gene Ontology	Biological Process	plasma membrane bounded cell projection assembly	0.004875574	FBgn0000017,FBgn0000308,FBgn0001961,FBgn0003447,FBgn0004380,FBgn0004636,FBgn0004657,FBgn0010303,FBgn0010333,FBgn0010341,FBgn0011570,FBgn0011726,FBgn0011742,FBgn0013726,FBgn0013733,FBgn0014020,FBgn0016693,FBgn0020510,FBgn0024985,FBgn0025641,FBgn0026192,FBgn0028421,FBgn0028734,FBgn0029157,FBgn0030268,FBgn0031090,FBgn0031395,FBgn0031952,FBgn0032428,FBgn0033212,FBgn0034577,FBgn0036359,FBgn0038206,FBg…	GO:0120031	0.864396045	0.82357241	True
Upregulated	Gene Ontology	Biological Process	pattern specification process	0.004966921	FBgn0000083,FBgn0000183,FBgn0000229,FBgn0000256,FBgn0000259,FBgn0000273,FBgn0000286,FBgn0000308,FBgn0000319,FBgn0000339,FBgn0000394,FBgn0000499,FBgn0000611,FBgn0000711,FBgn0000810,FBgn0001137,FBgn0001169,FBgn0001235,FBgn0001308,FBgn0001624,FBgn0001987,FBgn0001990,FBgn0002121,FBgn0003042,FBgn0003079,FBgn0003093,FBgn0003117,FBgn0003205,FBgn0003256,FBgn0003310,FBgn0003317,FBgn0003330,FBgn0003334,FBg…	GO:0007389	0.736410458	0.68280535	True
Upregulated	Gene Ontology	Biological Process	response to organic substance	0.005024249	FBgn0000173,FBgn0000229,FBgn0000253,FBgn0000273,FBgn0000370,FBgn0000394,FBgn0001123,FBgn0001247,FBgn0001624,FBgn0001942,FBgn0001965,FBgn0001987,FBgn0002121,FBgn0002413,FBgn0003041,FBgn0003079,FBgn0003093,FBgn0003205,FBgn0003256,FBgn0003310,FBgn0003317,FBgn0003371,FBgn0003416,FBgn0003969,FBgn0004177,FBgn0004435,FBgn0004636,FBgn0004638,FBgn0005198,FBgn0005672,FBgn0010051,FBgn0010269,FBgn0010303,FBg…	GO:0010033	0.93331936	0.61810611	True
Upregulated	Gene Ontology	Biological Process	Wnt signaling pathway	0.005035637	FBgn0000499,FBgn0000711,FBgn0001122,FBgn0002413,FBgn0002431,FBgn0003041,FBgn0003134,FBgn0003371,FBgn0003415,FBgn0004103,FBgn0004177,FBgn0004380,FBgn0004889,FBgn0005198,FBgn0005427,FBgn0005640,FBgn0011739,FBgn0011817,FBgn0014020,FBgn0014411,FBgn0015024,FBgn0015509,FBgn0015589,FBgn0016756,FBgn0016930,FBgn0020251,FBgn0020496,FBgn0025781,FBgn0026597,FBgn0027342,FBgn0027508,FBgn0027549,FBgn0028421,FBg…	GO:0016055	0.807513501	0.85670467	True
Upregulated	Gene Ontology	Biological Process	respiratory system development	0.00542199	FBgn0000319,FBgn0000499,FBgn0000547,FBgn0001108,FBgn0001250,FBgn0001316,FBgn0001965,FBgn0001987,FBgn0002921,FBgn0003079,FBgn0003205,FBgn0003256,FBgn0003392,FBgn0003514,FBgn0004456,FBgn0004638,FBgn0004657,FBgn0004858,FBgn0005672,FBgn0010238,FBgn0010269,FBgn0010333,FBgn0010341,FBgn0010350,FBgn0010379,FBgn0010434,FBgn0010894,FBgn0011661,FBgn0013720,FBgn0013733,FBgn0013997,FBgn0014020,FBgn0015019,FBg…	GO:0060541	0.754130577	0.61529632	True
Upregulated	Gene Ontology	Biological Process	regulation of hippo signaling	0.005931638	FBgn0000273,FBgn0000547,FBgn0002121,FBgn0002413,FBgn0004177,FBgn0004583,FBgn0004636,FBgn0004907,FBgn0005649,FBgn0010379,FBgn0010909,FBgn0015024,FBgn0015509,FBgn0015803,FBgn0020238,FBgn0020279,FBgn0024329,FBgn0028484,FBgn0029006,FBgn0030366,FBgn0031030,FBgn0031871,FBgn0032363,FBgn0033539,FBgn0035142,FBgn0035437,FBgn0039055,FBgn0040011,FBgn0250789,FBgn0259483,FBgn0260439,FBgn0260934,FBgn0261854,FBg…	GO:0035330	0.860770933	0.63396486	True
Upregulated	Gene Ontology	Biological Process	chemical synaptic transmission	0.006045251	FBgn0000017,FBgn0000183,FBgn0000273,FBgn0000319,FBgn0001108,FBgn0001123,FBgn0001624,FBgn0002921,FBgn0003256,FBgn0003392,FBgn0004435,FBgn0004574,FBgn0004636,FBgn0004868,FBgn0010341,FBgn0010348,FBgn0010379,FBgn0011288,FBgn0011708,FBgn0013334,FBgn0013749,FBgn0013750,FBgn0013759,FBgn0015279,FBgn0015614,FBgn0015903,FBgn0016672,FBgn0025790,FBgn0026378,FBgn0026379,FBgn0027505,FBgn0028552,FBgn0028734,FBg…	GO:0007268	0.927217456	0.89211329	True
Upregulated	Gene Ontology	Biological Process	anterograde trans-synaptic signaling	0.006045251	FBgn0000017,FBgn0000183,FBgn0000273,FBgn0000319,FBgn0001108,FBgn0001123,FBgn0001624,FBgn0002921,FBgn0003256,FBgn0003392,FBgn0004435,FBgn0004574,FBgn0004636,FBgn0004868,FBgn0010341,FBgn0010348,FBgn0010379,FBgn0011288,FBgn0011708,FBgn0013334,FBgn0013749,FBgn0013750,FBgn0013759,FBgn0015279,FBgn0015614,FBgn0015903,FBgn0016672,FBgn0025790,FBgn0026378,FBgn0026379,FBgn0027505,FBgn0028552,FBgn0028734,FBg…	GO:0098916	0.927242763	0.99537366	True
Upregulated	Gene Ontology	Biological Process	positive regulation of developmental process	0.007195727	FBgn0000229,FBgn0000308,FBgn0000499,FBgn0001108,FBgn0001624,FBgn0003079,FBgn0003205,FBgn0003256,FBgn0003317,FBgn0003520,FBgn0004574,FBgn0004657,FBgn0005672,FBgn0010333,FBgn0010348,FBgn0010379,FBgn0011300,FBgn0011570,FBgn0011573,FBgn0011742,FBgn0011817,FBgn0013726,FBgn0013733,FBgn0015269,FBgn0015279,FBgn0015509,FBgn0015754,FBgn0017418,FBgn0020249,FBgn0020386,FBgn0021796,FBgn0023388,FBgn0023517,FBg…	GO:0051094	0.826494112	0.79870159	True
Upregulated	Gene Ontology	Biological Process	establishment of cell polarity	0.007635627	FBgn0000384,FBgn0000499,FBgn0001104,FBgn0001105,FBgn0001108,FBgn0001624,FBgn0002121,FBgn0003371,FBgn0004177,FBgn0004908,FBgn0004921,FBgn0010333,FBgn0010341,FBgn0011674,FBgn0015754,FBgn0019968,FBgn0020255,FBgn0026192,FBgn0027948,FBgn0034451,FBgn0036059,FBgn0036685,FBgn0038167,FBgn0040080,FBgn0259212,FBgn0261797,FBgn0261854,FBgn0263289,FBgn0266418,FBgn0267350,FBgn0283468,FBgn0285955	GO:0030010	0.981452669	0.86001914	True
Upregulated	Gene Ontology	Biological Process	membrane fusion	0.007635627	FBgn0002566,FBgn0011288,FBgn0011708,FBgn0014010,FBgn0015790,FBgn0015795,FBgn0031106,FBgn0032005,FBgn0032499,FBgn0034913,FBgn0035704,FBgn0036341,FBgn0036643,FBgn0037084,FBgn0037551,FBgn0038593,FBgn0039187,FBgn0040087,FBgn0044871,FBgn0052350,FBgn0260856,FBgn0260857,FBgn0260862,FBgn0261049,FBgn0261064,FBgn0262518,FBgn0266186,FBgn0266670,FBgn0266720,FBgn0267849,FBgn0285911,FBgn0286784	GO:0061025	0.891261418	0.70631211	True
Upregulated	Gene Ontology	Biological Process	organelle fusion	0.007776355	FBgn0002566,FBgn0011288,FBgn0011708,FBgn0014010,FBgn0015790,FBgn0015795,FBgn0026620,FBgn0027948,FBgn0030037,FBgn0031106,FBgn0032005,FBgn0032499,FBgn0034913,FBgn0035587,FBgn0035704,FBgn0036341,FBgn0036643,FBgn0037084,FBgn0037551,FBgn0038593,FBgn0039187,FBgn0040087,FBgn0044871,FBgn0052350,FBgn0260856,FBgn0260857,FBgn0260862,FBgn0261049,FBgn0261064,FBgn0261276,FBgn0262518,FBgn0266186,FBgn0266670,FBg…	GO:0048284	0.892430601	0.49404983	True
Upregulated	Gene Ontology	Biological Process	regulation of protein metabolic process	0.007892104	FBgn0000239,FBgn0000259,FBgn0000273,FBgn0000810,FBgn0001942,FBgn0002121,FBgn0002413,FBgn0002431,FBgn0003371,FBgn0003392,FBgn0003520,FBgn0003557,FBgn0004177,FBgn0004419,FBgn0004436,FBgn0004583,FBgn0004648,FBgn0004838,FBgn0005648,FBgn0010333,FBgn0010341,FBgn0011230,FBgn0011666,FBgn0011725,FBgn0014020,FBgn0015024,FBgn0015279,FBgn0015509,FBgn0015589,FBgn0015754,FBgn0015903,FBgn0016081,FBgn0016756,FBg…	GO:0051246	0.852501047	0.39928016	False
Upregulated	Gene Ontology	Biological Process	vacuole organization	0.008413912	FBgn0015791,FBgn0015793,FBgn0015795,FBgn0030800,FBgn0031611,FBgn0032005,FBgn0032935,FBgn0034691,FBgn0036255,FBgn0036397,FBgn0036932,FBgn0037648,FBgn0038659,FBgn0038816,FBgn0039636,FBgn0039705,FBgn0043362,FBgn0044452,FBgn0052039,FBgn0052350,FBgn0052672,FBgn0086676,FBgn0260655,FBgn0260945,FBgn0261108,FBgn0263112,FBgn0264325,FBgn0283469,FBgn0285911,FBgn0285937,FBgn0286784	GO:0007033	0.889812484	0.50884449	True
Upregulated	Gene Ontology	Biological Process	negative regulation of smoothened signaling pathway	0.008413912	FBgn0000273,FBgn0000711,FBgn0001105,FBgn0002413,FBgn0003134,FBgn0003371,FBgn0003514,FBgn0003557,FBgn0004177,FBgn0011217,FBgn0015024,FBgn0015509,FBgn0027492,FBgn0029006,FBgn0030208,FBgn0031450,FBgn0032725,FBgn0033260,FBgn0034691,FBgn0035719,FBgn0036922,FBgn0040206,FBgn0040271,FBgn0259174,FBgn0259243,FBgn0260439,FBgn0261268,FBgn0261988,FBgn0264493,FBgn0283468,FBgn0286784	GO:0045879	0.847873901	0.64832174	True
Upregulated	Gene Ontology	Biological Process	axon development	0.008436652	FBgn0000017,FBgn0000173,FBgn0000229,FBgn0000239,FBgn0000253,FBgn0000273,FBgn0000308,FBgn0000414,FBgn0000499,FBgn0000636,FBgn0000723,FBgn0001108,FBgn0001250,FBgn0001297,FBgn0001308,FBgn0001404,FBgn0001961,FBgn0001965,FBgn0003041,FBgn0003334,FBgn0003888,FBgn0004103,FBgn0004435,FBgn0004456,FBgn0004606,FBgn0004657,FBgn0010303,FBgn0010333,FBgn0010341,FBgn0010379,FBgn0011300,FBgn0011661,FBgn0011726,FBg…	GO:0061564	0.629350314	0.95035301	True
Upregulated	Gene Ontology	Biological Process	response to peptide hormone	0.008842181	FBgn0001247,FBgn0003256,FBgn0003371,FBgn0003416,FBgn0004177,FBgn0004638,FBgn0005198,FBgn0010269,FBgn0010379,FBgn0011573,FBgn0015279,FBgn0015509,FBgn0015789,FBgn0016756,FBgn0020386,FBgn0021796,FBgn0024291,FBgn0026379,FBgn0027052,FBgn0027492,FBgn0028717,FBgn0028734,FBgn0029152,FBgn0031006,FBgn0031460,FBgn0033935,FBgn0038197,FBgn0039858,FBgn0039924,FBgn0041191,FBgn0041210,FBgn0042693,FBgn0086371,FBg…	GO:0043434	0.926031119	0.96128507	True
Upregulated	Gene Ontology	Biological Process	response to peptide	0.008842181	FBgn0001247,FBgn0003256,FBgn0003371,FBgn0003416,FBgn0004177,FBgn0004638,FBgn0005198,FBgn0010269,FBgn0010379,FBgn0011573,FBgn0015279,FBgn0015509,FBgn0015789,FBgn0016756,FBgn0020386,FBgn0021796,FBgn0024291,FBgn0026379,FBgn0027052,FBgn0027492,FBgn0028717,FBgn0028734,FBgn0029152,FBgn0031006,FBgn0031460,FBgn0033935,FBgn0038197,FBgn0039858,FBgn0039924,FBgn0041191,FBgn0041210,FBgn0042693,FBgn0086371,FBg…	GO:1901652	0.9292331	0.87784957	True
Upregulated	Gene Ontology	Biological Process	intra-Golgi vesicle-mediated transport	0.008980708	FBgn0015797,FBgn0024689,FBgn0025724,FBgn0025725,FBgn0026634,FBgn0027496,FBgn0028968,FBgn0031536,FBgn0032258,FBgn0033401,FBgn0037998,FBgn0038303,FBgn0044871,FBgn0051040,FBgn0051495,FBgn0260862,FBgn0261787,FBgn0266464,FBgn0267378	GO:0006891	0.890923727	0.59150554	True
Upregulated	Gene Ontology	Biological Process	negative regulation of organ growth	0.008980708	FBgn0001624,FBgn0002121,FBgn0004583,FBgn0005198,FBgn0005649,FBgn0011739,FBgn0015803,FBgn0020279,FBgn0026379,FBgn0031030,FBgn0033539,FBgn0036666,FBgn0041171,FBgn0053193,FBgn0262081,FBgn0262127,FBgn0262582,FBgn0263289,FBgn0267849	GO:0046621	0.864575218	0.85947002	True
Upregulated	Gene Ontology	Biological Process	phosphorylation	0.009554298	FBgn0000017,FBgn0000229,FBgn0000253,FBgn0000273,FBgn0000723,FBgn0002121,FBgn0002413,FBgn0003079,FBgn0003093,FBgn0003256,FBgn0003371,FBgn0003392,FBgn0003744,FBgn0004177,FBgn0004648,FBgn0005198,FBgn0005640,FBgn0010269,FBgn0010303,FBgn0010333,FBgn0010341,FBgn0010379,FBgn0010909,FBgn0011300,FBgn0011739,FBgn0011817,FBgn0013759,FBgn0013987,FBgn0014020,FBgn0015024,FBgn0015279,FBgn0015295,FBgn0015765,FBg…	GO:0016310	0.978737499	0.59116088	True
Upregulated	Gene Ontology	Biological Process	positive regulation of protein polymerization	0.009995041	FBgn0000256,FBgn0001961,FBgn0002413,FBgn0003392,FBgn0003475,FBgn0004648,FBgn0011742,FBgn0021760,FBgn0024273,FBgn0025641,FBgn0025865,FBgn0027948,FBgn0028894,FBgn0031437,FBgn0032859,FBgn0033212,FBgn0035533,FBgn0036571,FBgn0037750,FBgn0037884,FBgn0038369,FBgn0041781,FBgn0051363,FBgn0065032,FBgn0243516,FBgn0260049,FBgn0262716,FBgn0266417,FBgn0284255	GO:0032273	0.789814574	0.93287175	True
Upregulated	Gene Ontology	Biological Process	negative regulation of developmental process	0.010198362	FBgn0000017,FBgn0000547,FBgn0001122,FBgn0001247,FBgn0001624,FBgn0002121,FBgn0003205,FBgn0003345,FBgn0003371,FBgn0003416,FBgn0003744,FBgn0004177,FBgn0004435,FBgn0004583,FBgn0004606,FBgn0004889,FBgn0005198,FBgn0005427,FBgn0005649,FBgn0010379,FBgn0010395,FBgn0011739,FBgn0014133,FBgn0014141,FBgn0015269,FBgn0015371,FBgn0015589,FBgn0015803,FBgn0016059,FBgn0016081,FBgn0020238,FBgn0020279,FBgn0020440,FBg…	GO:0051093	0.843857456	0.77904184	True
Upregulated	Gene Ontology	Biological Process	positive regulation of protein catabolic process	0.01022344	FBgn0000273,FBgn0001942,FBgn0002413,FBgn0003371,FBgn0003557,FBgn0004436,FBgn0004583,FBgn0011230,FBgn0015024,FBgn0015509,FBgn0015589,FBgn0017418,FBgn0026238,FBgn0026597,FBgn0027508,FBgn0029006,FBgn0029996,FBgn0031187,FBgn0031773,FBgn0032208,FBgn0032956,FBgn0033260,FBgn0034573,FBgn0036671,FBgn0036892,FBgn0036897,FBgn0037655,FBgn0039150,FBgn0041184,FBgn0051855,FBgn0053144,FBgn0259174,FBgn0261931,FBg…	GO:0045732	0.844174549	0.88582182	True
Upregulated	Gene Ontology	Biological Process	cellular response to peptide hormone stimulus	0.01022344	FBgn0001247,FBgn0003256,FBgn0003371,FBgn0004177,FBgn0004638,FBgn0005198,FBgn0010269,FBgn0010379,FBgn0011573,FBgn0015279,FBgn0015509,FBgn0015789,FBgn0016756,FBgn0020386,FBgn0021796,FBgn0024291,FBgn0026379,FBgn0027052,FBgn0027492,FBgn0028717,FBgn0028734,FBgn0029152,FBgn0031006,FBgn0031460,FBgn0033935,FBgn0038197,FBgn0039858,FBgn0039924,FBgn0041191,FBgn0041210,FBgn0042693,FBgn0086371,FBgn0259483,FBg…	GO:0071375	0.918060448	0.96018436	True
Upregulated	Gene Ontology	Biological Process	cellular response to peptide	0.01022344	FBgn0001247,FBgn0003256,FBgn0003371,FBgn0004177,FBgn0004638,FBgn0005198,FBgn0010269,FBgn0010379,FBgn0011573,FBgn0015279,FBgn0015509,FBgn0015789,FBgn0016756,FBgn0020386,FBgn0021796,FBgn0024291,FBgn0026379,FBgn0027052,FBgn0027492,FBgn0028717,FBgn0028734,FBgn0029152,FBgn0031006,FBgn0031460,FBgn0033935,FBgn0038197,FBgn0039858,FBgn0039924,FBgn0041191,FBgn0041210,FBgn0042693,FBgn0086371,FBgn0259483,FBg…	GO:1901653	0.917525018	0.97183595	True
Upregulated	Gene Ontology	Biological Process	macromolecule catabolic process	0.01080158	FBgn0000273,FBgn0001247,FBgn0001942,FBgn0002413,FBgn0003371,FBgn0003557,FBgn0003575,FBgn0003943,FBgn0004419,FBgn0004436,FBgn0004583,FBgn0005632,FBgn0005648,FBgn0010288,FBgn0010406,FBgn0011207,FBgn0011217,FBgn0011230,FBgn0011300,FBgn0011327,FBgn0011725,FBgn0012058,FBgn0015024,FBgn0015283,FBgn0015509,FBgn0015589,FBgn0015622,FBgn0016756,FBgn0017418,FBgn0019890,FBgn0020224,FBgn0020369,FBgn0021796,FBg…	GO:0009057	0.955359026	0.75988966	True
Upregulated	Gene Ontology	Biological Process	cell surface receptor signaling pathway involved in cell-cell signaling	0.011382604	FBgn0000499,FBgn0000711,FBgn0001122,FBgn0002413,FBgn0002431,FBgn0003041,FBgn0003134,FBgn0003371,FBgn0003415,FBgn0004103,FBgn0004177,FBgn0004380,FBgn0004889,FBgn0005198,FBgn0005427,FBgn0005640,FBgn0011739,FBgn0011817,FBgn0014020,FBgn0014411,FBgn0015024,FBgn0015509,FBgn0015589,FBgn0016756,FBgn0016930,FBgn0020251,FBgn0020496,FBgn0025781,FBgn0026597,FBgn0027342,FBgn0027508,FBgn0027549,FBgn0028421,FBg…	GO:1905114	0.801633855	0.88439203	True
Upregulated	Gene Ontology	Biological Process	protein localization to plasma membrane	0.0114049	FBgn0003392,FBgn0010341,FBgn0010348,FBgn0011747,FBgn0015789,FBgn0015790,FBgn0016693,FBgn0020647,FBgn0021847,FBgn0024754,FBgn0025864,FBgn0028538,FBgn0028541,FBgn0030391,FBgn0031090,FBgn0031460,FBgn0034269,FBgn0034708,FBgn0036141,FBgn0039187,FBgn0051495,FBgn0086784,FBgn0261822,FBgn0261854,FBgn0262518,FBgn0263289,FBgn0264078,FBgn0266464,FBgn0266668,FBgn0266670,FBgn0266671,FBgn0266674,FBgn0267378,FBg…	GO:0072659	0.876405732	0.71127788	True
Upregulated	Gene Ontology	Biological Process	filopodium assembly	0.011442766	FBgn0000308,FBgn0001961,FBgn0003447,FBgn0010303,FBgn0010333,FBgn0010341,FBgn0011570,FBgn0011742,FBgn0013733,FBgn0014020,FBgn0020510,FBgn0025641,FBgn0026192,FBgn0031090,FBgn0034577,FBgn0038320,FBgn0041781,FBgn0053558,FBgn0061198,FBgn0261574,FBgn0261854,FBgn0262716,FBgn0263077,FBgn0264078,FBgn0264607,FBgn0267002,FBgn0285896	GO:0046847	0.893558048	0.62187645	True
Upregulated	Gene Ontology	Biological Process	regulation of cell projection assembly	0.011442766	FBgn0000017,FBgn0000308,FBgn0001961,FBgn0010303,FBgn0010333,FBgn0010341,FBgn0011570,FBgn0011726,FBgn0011742,FBgn0013733,FBgn0014020,FBgn0020510,FBgn0025641,FBgn0026192,FBgn0029157,FBgn0031090,FBgn0034577,FBgn0038206,FBgn0038320,FBgn0038569,FBgn0041781,FBgn0061198,FBgn0261574,FBgn0261854,FBgn0262716,FBgn0264078,FBgn0264607	GO:0060491	0.817144526	0.93145329	True
Upregulated	Gene Ontology	Biological Process	regulation of plasma membrane bounded cell projection assembly	0.011442766	FBgn0000017,FBgn0000308,FBgn0001961,FBgn0010303,FBgn0010333,FBgn0010341,FBgn0011570,FBgn0011726,FBgn0011742,FBgn0013733,FBgn0014020,FBgn0020510,FBgn0025641,FBgn0026192,FBgn0029157,FBgn0031090,FBgn0034577,FBgn0038206,FBgn0038320,FBgn0038569,FBgn0041781,FBgn0061198,FBgn0261574,FBgn0261854,FBgn0262716,FBgn0264078,FBgn0264607	GO:0120032	0.82073399	0.90530863	True
Upregulated	Gene Ontology	Biological Process	ERK1 and ERK2 cascade	0.012029983	FBgn0003079,FBgn0003205,FBgn0003256,FBgn0003416,FBgn0004436,FBgn0004636,FBgn0004638,FBgn0005672,FBgn0010269,FBgn0011230,FBgn0011573,FBgn0016641,FBgn0016756,FBgn0020224,FBgn0020767,FBgn0028717,FBgn0029778,FBgn0032208,FBgn0037655,FBgn0050476,FBgn0086361,FBgn0086779,FBgn0264324,FBgn0264959,FBgn0266377,FBgn0267487	GO:0070371	0.859250469	0.74942251	True
Upregulated	Gene Ontology	Biological Process	post-Golgi vesicle-mediated transport	0.012466941	FBgn0001087,FBgn0010348,FBgn0011232,FBgn0015790,FBgn0015791,FBgn0025864,FBgn0028538,FBgn0030089,FBgn0030141,FBgn0031710,FBgn0034400,FBgn0036141,FBgn0051495,FBgn0260862,FBgn0264978,FBgn0266464,FBgn0266668,FBgn0266669,FBgn0266670,FBgn0266671,FBgn0266672,FBgn0266673,FBgn0266674,FBgn0266720,FBgn0267378	GO:0006892	0.887824803	0.73653291	True
Upregulated	Gene Ontology	Biological Process	developmental growth involved in morphogenesis	0.012923891	FBgn0000017,FBgn0000229,FBgn0000273,FBgn0000308,FBgn0000499,FBgn0000723,FBgn0001108,FBgn0001297,FBgn0003514,FBgn0003886,FBgn0004657,FBgn0010303,FBgn0010333,FBgn0010341,FBgn0013733,FBgn0014010,FBgn0014020,FBgn0014133,FBgn0015295,FBgn0015790,FBgn0016059,FBgn0020510,FBgn0023172,FBgn0025641,FBgn0028734,FBgn0028984,FBgn0029114,FBgn0030018,FBgn0032451,FBgn0033033,FBgn0034786,FBgn0035049,FBgn0036896,FBg…	GO:0060560	0.761911539	0.91409278	True
Upregulated	Gene Ontology	Biological Process	regulation of canonical Wnt signaling pathway	0.012923891	FBgn0000711,FBgn0002413,FBgn0002431,FBgn0003041,FBgn0003134,FBgn0003371,FBgn0003415,FBgn0004103,FBgn0004177,FBgn0004380,FBgn0004889,FBgn0005427,FBgn0005640,FBgn0011739,FBgn0011817,FBgn0014020,FBgn0015024,FBgn0015509,FBgn0015589,FBgn0016756,FBgn0020496,FBgn0025781,FBgn0026597,FBgn0027342,FBgn0027508,FBgn0027549,FBgn0028421,FBgn0032378,FBgn0033438,FBgn0035142,FBgn0036180,FBgn0036897,FBgn0037098,FBg…	GO:0060828	0.841411599	0.75887145	True
Upregulated	Gene Ontology	Biological Process	regulation of tube architecture, open tracheal system	0.015175129	FBgn0000319,FBgn0000499,FBgn0001108,FBgn0001250,FBgn0001316,FBgn0001987,FBgn0002921,FBgn0003392,FBgn0003514,FBgn0004456,FBgn0004657,FBgn0010238,FBgn0010434,FBgn0010894,FBgn0011661,FBgn0013720,FBgn0013733,FBgn0013997,FBgn0014020,FBgn0015019,FBgn0015777,FBgn0025641,FBgn0028968,FBgn0028969,FBgn0030276,FBgn0031090,FBgn0031268,FBgn0031571,FBgn0032421,FBgn0033032,FBgn0034408,FBgn0035049,FBgn0036198,FBg…	GO:0035152	-1.818867608	0.696659563	30154
Upregulated	Gene Ontology	Biological Process	Notch receptor processing	0.015477036	FBgn0000257,FBgn0000330,FBgn0000524,FBgn0001087,FBgn0002566,FBgn0014010,FBgn0031458,FBgn0039234,FBgn0053198,FBgn0259984,FBgn0284421	GO:0007220	0.978093418	0.21063355	False
Upregulated	Gene Ontology	Biological Process	asymmetric cell division	0.01649003	FBgn0000536,FBgn0001104,FBgn0001105,FBgn0001122,FBgn0001942,FBgn0002121,FBgn0002643,FBgn0004177,FBgn0004875,FBgn0004889,FBgn0004908,FBgn0004921,FBgn0010341,FBgn0010741,FBgn0011207,FBgn0011217,FBgn0011674,FBgn0011725,FBgn0013765,FBgn0015754,FBgn0015772,FBgn0020278,FBgn0021760,FBgn0021796,FBgn0024273,FBgn0026192,FBgn0026369,FBgn0027509,FBgn0027948,FBgn0028292,FBgn0035227,FBgn0038167,FBgn0040080,FBg…	GO:0008356	0.988384483	0.55691293	True
Upregulated	Gene Ontology	Biological Process	innate immune response	0.016909221	FBgn0000229,FBgn0000723,FBgn0001108,FBgn0001247,FBgn0001990,FBgn0003134,FBgn0003317,FBgn0005632,FBgn0010303,FBgn0010333,FBgn0010341,FBgn0010395,FBgn0010812,FBgn0013983,FBgn0014380,FBgn0015286,FBgn0015295,FBgn0015296,FBgn0016078,FBgn0020381,FBgn0025574,FBgn0025864,FBgn0026379,FBgn0026404,FBgn0027066,FBgn0028430,FBgn0028484,FBgn0028984,FBgn0030695,FBgn0031216,FBgn0031888,FBgn0032210,FBgn0033339,FBg…	GO:0045087	0.938584872	0.72615534	True
Upregulated	Gene Ontology	Biological Process	macromolecule modification	0.017271179	FBgn0000017,FBgn0000173,FBgn0000229,FBgn0000239,FBgn0000253,FBgn0000259,FBgn0000273,FBgn0000316,FBgn0000524,FBgn0000723,FBgn0002121,FBgn0002283,FBgn0002413,FBgn0002431,FBgn0003079,FBgn0003093,FBgn0003134,FBgn0003139,FBgn0003256,FBgn0003330,FBgn0003371,FBgn0003392,FBgn0003557,FBgn0003744,FBgn0003943,FBgn0004103,FBgn0004177,FBgn0004436,FBgn0004648,FBgn0004889,FBgn0005632,FBgn0005640,FBgn0005648,FBg…	GO:0043412	0.980987335	0.2102847	False
Upregulated	Gene Ontology	Biological Process	cytoskeleton-dependent cytokinesis	0.017457977	FBgn0000042,FBgn0000047,FBgn0000308,FBgn0002431,FBgn0002914,FBgn0003041,FBgn0003392,FBgn0003475,FBgn0003514,FBgn0004373,FBgn0010348,FBgn0010622,FBgn0011708,FBgn0011710,FBgn0011726,FBgn0013726,FBgn0013750,FBgn0014020,FBgn0014029,FBgn0015790,FBgn0020621,FBgn0023508,FBgn0024689,FBgn0025725,FBgn0025820,FBgn0026433,FBgn0028968,FBgn0031090,FBgn0031536,FBgn0050372,FBgn0051040,FBgn0086346,FBgn0086656,FBg…	GO:0061640	0.981559124	0.70141356	True
Upregulated	Gene Ontology	Biological Process	insulin receptor signaling pathway	0.017919648	FBgn0001247,FBgn0003256,FBgn0003371,FBgn0004177,FBgn0004638,FBgn0005198,FBgn0010269,FBgn0010379,FBgn0011573,FBgn0015279,FBgn0015509,FBgn0016756,FBgn0020386,FBgn0021796,FBgn0026379,FBgn0027052,FBgn0027492,FBgn0028717,FBgn0028734,FBgn0029152,FBgn0031006,FBgn0033935,FBgn0038197,FBgn0039858,FBgn0039924,FBgn0041191,FBgn0041210,FBgn0042693,FBgn0086371,FBgn0259483,FBgn0260439,FBgn0267487,FBgn0283468,FBg…	GO:0008286	0.816191618	0.94353733	True
Upregulated	Gene Ontology	Biological Process	establishment of blood-brain barrier	0.019249405	FBgn0001104,FBgn0001122,FBgn0010434,FBgn0010894,FBgn0013720,FBgn0013997,FBgn0015777,FBgn0020278,FBgn0031268,FBgn0033032,FBgn0034970,FBgn0035085,FBgn0037240,FBgn0037680,FBgn0038545,FBgn0043884,FBgn0266409	GO:0060856	0.771633458	0.5802836	True
Upregulated	Gene Ontology	Biological Process	cortical cytoskeleton organization	0.020497903	FBgn0000308,FBgn0001104,FBgn0001122,FBgn0002121,FBgn0003041,FBgn0003392,FBgn0004373,FBgn0010333,FBgn0010341,FBgn0011661,FBgn0011726,FBgn0011771,FBgn0013733,FBgn0014020,FBgn0015790,FBgn0020278,FBgn0020510,FBgn0023508,FBgn0024689,FBgn0025742,FBgn0025802,FBgn0032859,FBgn0038320,FBgn0041781,FBgn0051040,FBgn0261787,FBgn0266124,FBgn0266668,FBgn0266672,FBgn0267378,FBgn0267795,FBgn0267975,FBgn0284255,FBg…	GO:0030865	0.885915178	0.70023143	True
Upregulated	Gene Ontology	Biological Process	negative regulation of biological process	0.021405558	FBgn0000017,FBgn0000253,FBgn0000273,FBgn0000308,FBgn0000394,FBgn0000524,FBgn0000547,FBgn0000709,FBgn0000711,FBgn0000810,FBgn0001087,FBgn0001105,FBgn0001122,FBgn0001169,FBgn0001222,FBgn0001247,FBgn0001291,FBgn0001316,FBgn0001624,FBgn0001942,FBgn0001965,FBgn0001977,FBgn0002044,FBgn0002121,FBgn0002413,FBgn0002431,FBgn0002521,FBgn0003041,FBgn0003042,FBgn0003079,FBgn0003093,FBgn0003117,FBgn0003134,FBg…	GO:0048519	0.856039377	0.34856482	False
Upregulated	Gene Ontology	Biological Process	positive regulation of filopodium assembly	0.023377522	FBgn0000308,FBgn0001961,FBgn0010303,FBgn0010333,FBgn0010341,FBgn0013733,FBgn0020510,FBgn0025641,FBgn0026192,FBgn0031090,FBgn0034577,FBgn0038320,FBgn0041781,FBgn0061198,FBgn0261574,FBgn0261854,FBgn0262716,FBgn0264078	GO:0051491	0.821140453	0.79846481	True
Upregulated	Gene Ontology	Biological Process	epidermal cell differentiation	0.023703316	FBgn0000499,FBgn0001122,FBgn0001987,FBgn0003447,FBgn0003514,FBgn0003744,FBgn0004636,FBgn0005536,FBgn0010333,FBgn0010341,FBgn0010434,FBgn0011726,FBgn0014020,FBgn0016076,FBgn0016081,FBgn0024273,FBgn0035533,FBgn0035719,FBgn0036365,FBgn0039532,FBgn0259734,FBgn0260049,FBgn0260934,FBgn0260941,FBgn0261064,FBgn0263289,FBgn0283712	GO:0009913	0.747931157	0.86773242	True
Upregulated	Gene Ontology	Biological Process	negative regulation of cell junction assembly	0.023703316	FBgn0000017,FBgn0001122,FBgn0003371,FBgn0005198,FBgn0005427,FBgn0010379,FBgn0010395,FBgn0015269,FBgn0020440,FBgn0024273,FBgn0025790,FBgn0026379,FBgn0028734,FBgn0031030,FBgn0032451,FBgn0034720,FBgn0035437,FBgn0035533,FBgn0037265,FBgn0040230,FBgn0061469,FBgn0259481,FBgn0259483,FBgn0262733,FBgn0264959,FBgn0266053,FBgn0267002	GO:1901889	0.827224177	0.58302328	True
Upregulated	Gene Ontology	Biological Process	cellular response to oxygen-containing compound	0.024064122	FBgn0000229,FBgn0000253,FBgn0000273,FBgn0001123,FBgn0001247,FBgn0003256,FBgn0003371,FBgn0004177,FBgn0004435,FBgn0004636,FBgn0004638,FBgn0005198,FBgn0010051,FBgn0010269,FBgn0010379,FBgn0011300,FBgn0011573,FBgn0015279,FBgn0015509,FBgn0015765,FBgn0015789,FBgn0016756,FBgn0020386,FBgn0021796,FBgn0024291,FBgn0024734,FBgn0025800,FBgn0026090,FBgn0026323,FBgn0026379,FBgn0027052,FBgn0027492,FBgn0027932,FBg…	GO:1901701	0.917928535	0.64210674	True
Upregulated	Gene Ontology	Biological Process	positive regulation of cellular catabolic process	0.025116631	FBgn0000229,FBgn0000273,FBgn0000319,FBgn0001942,FBgn0002413,FBgn0003371,FBgn0003392,FBgn0004419,FBgn0004436,FBgn0004583,FBgn0004597,FBgn0005198,FBgn0005648,FBgn0010303,FBgn0010380,FBgn0011230,FBgn0011300,FBgn0011725,FBgn0011739,FBgn0015024,FBgn0015509,FBgn0017418,FBgn0025800,FBgn0025802,FBgn0026597,FBgn0027508,FBgn0029131,FBgn0029996,FBgn0030354,FBgn0030748,FBgn0030800,FBgn0031187,FBgn0032208,FBg…	GO:0031331	0.833358343	0.93708617	True
Upregulated	Gene Ontology	Biological Process	hair cell differentiation	0.025534262	FBgn0000499,FBgn0001122,FBgn0001987,FBgn0003447,FBgn0003514,FBgn0003744,FBgn0004636,FBgn0005536,FBgn0010333,FBgn0010341,FBgn0010434,FBgn0011726,FBgn0014020,FBgn0016076,FBgn0016081,FBgn0035533,FBgn0035719,FBgn0036365,FBgn0039532,FBgn0259734,FBgn0260049,FBgn0260934,FBgn0260941,FBgn0261064,FBgn0263289,FBgn0283712	GO:0035315	0.730249601	0.89814586	True
Upregulated	Gene Ontology	Biological Process	non-sensory hair organization	0.025534262	FBgn0000499,FBgn0001122,FBgn0001987,FBgn0003447,FBgn0003514,FBgn0003744,FBgn0004636,FBgn0005536,FBgn0010333,FBgn0010341,FBgn0010434,FBgn0011726,FBgn0014020,FBgn0016076,FBgn0016081,FBgn0035533,FBgn0035719,FBgn0036365,FBgn0039532,FBgn0259734,FBgn0260049,FBgn0260934,FBgn0260941,FBgn0261064,FBgn0263289,FBgn0283712	GO:0035316	0.703121077	0.58817886	True
Upregulated	Gene Ontology	Biological Process	imaginal disc-derived wing hair organization	0.025534262	FBgn0000499,FBgn0001122,FBgn0001987,FBgn0003447,FBgn0003514,FBgn0003744,FBgn0004636,FBgn0005536,FBgn0010333,FBgn0010341,FBgn0010434,FBgn0011726,FBgn0014020,FBgn0016076,FBgn0016081,FBgn0035533,FBgn0035719,FBgn0036365,FBgn0039532,FBgn0259734,FBgn0260049,FBgn0260934,FBgn0260941,FBgn0261064,FBgn0263289,FBgn0283712	GO:0035317	0.689113116	0.8685373	True
Upregulated	Gene Ontology	Biological Process	negative regulation of synaptic assembly at neuromuscular junction	0.025534262	FBgn0000017,FBgn0001122,FBgn0003371,FBgn0005198,FBgn0005427,FBgn0010379,FBgn0010395,FBgn0015269,FBgn0020440,FBgn0024273,FBgn0025790,FBgn0028734,FBgn0031030,FBgn0032451,FBgn0034720,FBgn0035437,FBgn0035533,FBgn0037265,FBgn0040230,FBgn0061469,FBgn0259481,FBgn0259483,FBgn0262733,FBgn0264959,FBgn0266053,FBgn0267002	GO:0045886	0.80848788	0.93573726	True
Upregulated	Gene Ontology	Biological Process	negative regulation of neuromuscular junction development	0.025534262	FBgn0000017,FBgn0001122,FBgn0003371,FBgn0005198,FBgn0005427,FBgn0010379,FBgn0010395,FBgn0015269,FBgn0020440,FBgn0024273,FBgn0025790,FBgn0028734,FBgn0031030,FBgn0032451,FBgn0034720,FBgn0035437,FBgn0035533,FBgn0037265,FBgn0040230,FBgn0061469,FBgn0259481,FBgn0259483,FBgn0262733,FBgn0264959,FBgn0266053,FBgn0267002	GO:1904397	0.833318836	0.93622513	True
Upregulated	Gene Ontology	Biological Process	axonal transport	0.026505142	FBgn0001087,FBgn0001108,FBgn0001308,FBgn0004380,FBgn0004381,FBgn0011745,FBgn0015754,FBgn0021825,FBgn0024432,FBgn0028421,FBgn0028734,FBgn0031050,FBgn0037551,FBgn0039140,FBgn0040228,FBgn0046704,FBgn0261797,FBgn0267002,FBgn0285937	GO:0098930	0.868681583	0.82227203	True
Upregulated	Gene Ontology	Biological Process	Notch signaling pathway	0.02690173	FBgn0000077,FBgn0000524,FBgn0000547,FBgn0001169,FBgn0002121,FBgn0002643,FBgn0003557,FBgn0010909,FBgn0015772,FBgn0020224,FBgn0023388,FBgn0024291,FBgn0026320,FBgn0027932,FBgn0028515,FBgn0028582,FBgn0029881,FBgn0031458,FBgn0032499,FBgn0034708,FBgn0035142,FBgn0037848,FBgn0039234,FBgn0039858,FBgn0040206,FBgn0040296,FBgn0040334,FBgn0052177,FBgn0052479,FBgn0053198,FBgn0259174,FBgn0259984,FBgn0261983,FBg…	GO:0007219	0.833295155	0.66070548	True
Upregulated	Gene Ontology	Biological Process	establishment of glial blood-brain barrier	0.026961462	FBgn0001104,FBgn0001122,FBgn0010434,FBgn0010894,FBgn0013720,FBgn0013997,FBgn0015777,FBgn0020278,FBgn0033032,FBgn0035085,FBgn0037240,FBgn0037680,FBgn0038545,FBgn0266409	GO:0060857	0.777510403	0.55413593	True
Upregulated	Gene Ontology	Biological Process	positive regulation of actin filament polymerization	0.027181444	FBgn0000256,FBgn0001961,FBgn0002413,FBgn0003392,FBgn0003475,FBgn0004648,FBgn0011742,FBgn0024273,FBgn0025641,FBgn0025865,FBgn0028894,FBgn0031437,FBgn0032859,FBgn0033212,FBgn0035533,FBgn0036571,FBgn0037750,FBgn0037884,FBgn0038369,FBgn0041781,FBgn0065032,FBgn0243516,FBgn0260049,FBgn0262716,FBgn0284255	GO:0030838	0.691605558	0.95282013	True
Upregulated	Gene Ontology	Biological Process	regulation of neuron projection development	0.027259515	FBgn0000017,FBgn0000308,FBgn0000499,FBgn0001108,FBgn0003041,FBgn0003744,FBgn0004574,FBgn0010333,FBgn0010341,FBgn0010379,FBgn0011739,FBgn0013733,FBgn0014020,FBgn0014133,FBgn0015279,FBgn0015754,FBgn0016059,FBgn0016081,FBgn0024277,FBgn0025641,FBgn0025741,FBgn0025790,FBgn0026379,FBgn0028734,FBgn0029157,FBgn0030276,FBgn0031006,FBgn0032451,FBgn0034724,FBgn0036059,FBgn0038206,FBgn0038816,FBgn0039261,FBg…	GO:0010975	0.822447608	0.94112302	True
Upregulated	Gene Ontology	Biological Process	spermatid development	0.028519422	FBgn0000042,FBgn0000319,FBgn0002431,FBgn0003392,FBgn0003654,FBgn0004380,FBgn0010341,FBgn0010350,FBgn0011207,FBgn0011230,FBgn0011232,FBgn0014906,FBgn0016693,FBgn0020381,FBgn0024273,FBgn0024320,FBgn0024432,FBgn0024689,FBgn0026404,FBgn0026630,FBgn0028421,FBgn0028484,FBgn0028734,FBgn0036180,FBgn0036365,FBgn0037218,FBgn0037643,FBgn0042712,FBgn0045842,FBgn0052392,FBgn0067317,FBgn0243516,FBgn0250823,FBg…	GO:0007286	0.71648249	0.89321376	True
Upregulated	Gene Ontology	Biological Process	positive regulation of plasma membrane bounded cell projection assembly	0.028602551	FBgn0000017,FBgn0000308,FBgn0001961,FBgn0010303,FBgn0010333,FBgn0010341,FBgn0013733,FBgn0020510,FBgn0025641,FBgn0026192,FBgn0031090,FBgn0034577,FBgn0038320,FBgn0038569,FBgn0041781,FBgn0061198,FBgn0261574,FBgn0261854,FBgn0262716,FBgn0264078	GO:0120034	0.807602765	0.86221542	True
Upregulated	Gene Ontology	Biological Process	establishment of spindle localization	0.029561119	FBgn0000499,FBgn0001104,FBgn0001108,FBgn0001624,FBgn0002121,FBgn0003475,FBgn0004908,FBgn0011674,FBgn0015754,FBgn0019968,FBgn0020255,FBgn0021760,FBgn0027066,FBgn0027948,FBgn0028292,FBgn0036059,FBgn0036685,FBgn0040080,FBgn0259212,FBgn0261797,FBgn0261854,FBgn0266418,FBgn0285955	GO:0051293	0.771860385	0.75538793	True
Upregulated	Gene Ontology	Biological Process	spindle localization	0.029561119	FBgn0000499,FBgn0001104,FBgn0001108,FBgn0001624,FBgn0002121,FBgn0003475,FBgn0004908,FBgn0011674,FBgn0015754,FBgn0019968,FBgn0020255,FBgn0021760,FBgn0027066,FBgn0027948,FBgn0028292,FBgn0036059,FBgn0036685,FBgn0040080,FBgn0259212,FBgn0261797,FBgn0261854,FBgn0266418,FBgn0285955	GO:0051653	0.874440286	0.75756316	True
Upregulated	Gene Ontology	Biological Process	regulation of cell size	0.029880265	FBgn0000308,FBgn0000499,FBgn0001965,FBgn0002914,FBgn0003041,FBgn0003205,FBgn0003256,FBgn0004638,FBgn0005198,FBgn0010333,FBgn0010379,FBgn0013733,FBgn0013987,FBgn0014133,FBgn0015279,FBgn0015765,FBgn0015799,FBgn0016059,FBgn0019990,FBgn0020386,FBgn0021796,FBgn0024329,FBgn0024365,FBgn0025836,FBgn0026379,FBgn0026401,FBgn0027497,FBgn0028734,FBgn0030800,FBgn0031006,FBgn0031888,FBgn0032451,FBgn0035227,FBg…	GO:0008361	0.786861573	0.84685252	True
Upregulated	Gene Ontology	Biological Process	regulation of filopodium assembly	0.029989701	FBgn0000308,FBgn0001961,FBgn0010303,FBgn0010333,FBgn0010341,FBgn0011570,FBgn0011742,FBgn0013733,FBgn0014020,FBgn0020510,FBgn0025641,FBgn0026192,FBgn0031090,FBgn0034577,FBgn0038320,FBgn0041781,FBgn0061198,FBgn0261574,FBgn0261854,FBgn0262716,FBgn0264078,FBgn0264607	GO:0051489	0.836181802	0.87503867	True
Upregulated	Gene Ontology	Biological Process	negative regulation of multicellular organismal process	0.034203441	FBgn0000017,FBgn0000547,FBgn0001122,FBgn0001624,FBgn0002121,FBgn0003345,FBgn0003371,FBgn0003416,FBgn0004177,FBgn0004583,FBgn0004889,FBgn0005198,FBgn0005427,FBgn0005649,FBgn0010379,FBgn0010395,FBgn0011739,FBgn0014133,FBgn0015269,FBgn0015803,FBgn0016059,FBgn0020279,FBgn0020440,FBgn0021764,FBgn0024273,FBgn0025790,FBgn0026379,FBgn0028582,FBgn0028734,FBgn0031030,FBgn0032451,FBgn0033257,FBgn0033539,FBg…	GO:0051241	0.85524362	0.84741337	True
Upregulated	Gene Ontology	Biological Process	cellular response to organic substance	0.035759511	FBgn0000229,FBgn0000253,FBgn0000273,FBgn0000370,FBgn0000394,FBgn0001123,FBgn0001247,FBgn0001942,FBgn0001965,FBgn0001987,FBgn0003041,FBgn0003079,FBgn0003205,FBgn0003256,FBgn0003317,FBgn0003371,FBgn0003969,FBgn0004177,FBgn0004435,FBgn0004636,FBgn0004638,FBgn0005198,FBgn0010051,FBgn0010269,FBgn0010303,FBgn0010379,FBgn0010909,FBgn0011300,FBgn0011573,FBgn0014411,FBgn0014906,FBgn0015279,FBgn0015296,FBg…	GO:0071310	0.91555534	0.82370716	True
Upregulated	Gene Ontology	Biological Process	endosome organization	0.03978538	FBgn0000257,FBgn0003231,FBgn0014010,FBgn0021814,FBgn0028671,FBgn0031768,FBgn0035437,FBgn0035704,FBgn0036566,FBgn0036571,FBgn0036666,FBgn0037231,FBgn0037339,FBgn0052350,FBgn0267390	GO:0007032	0.898417362	0.82153615	True
Upregulated	Gene Ontology	Biological Process	late endosome to vacuole transport	0.03978538	FBgn0021814,FBgn0022027,FBgn0027363,FBgn0034744,FBgn0035251,FBgn0035589,FBgn0036740,FBgn0036805,FBgn0037231,FBgn0039402,FBgn0050423,FBgn0086656,FBgn0086785,FBgn0260935,FBgn0264325	GO:0045324	0.858281488	0.5957943	True
Upregulated	Gene Ontology	Biological Process	positive regulation of protein secretion	0.03978538	FBgn0003310,FBgn0011726,FBgn0028425,FBgn0031450,FBgn0031534,FBgn0032005,FBgn0034708,FBgn0036141,FBgn0036448,FBgn0038065,FBgn0038747,FBgn0259824,FBgn0264078,FBgn0267002,FBgn0285937	GO:0050714	0.862347013	0.70600956	True
Upregulated	Gene Ontology	Biological Process	synaptic vesicle localization	0.03978538	FBgn0001087,FBgn0001108,FBgn0001308,FBgn0003392,FBgn0004574,FBgn0011288,FBgn0026479,FBgn0028734,FBgn0034786,FBgn0039140,FBgn0042693,FBgn0046704,FBgn0086372,FBgn0264855,FBgn0267002	GO:0097479	0.886573198	0.86837223	True
Upregulated	Gene Ontology	Biological Process	dorsal appendage formation	0.042309886	FBgn0000229,FBgn0000286,FBgn0000339,FBgn0000547,FBgn0001137,FBgn0001291,FBgn0001308,FBgn0003079,FBgn0003256,FBgn0003310,FBgn0003392,FBgn0010235,FBgn0010303,FBgn0010333,FBgn0010341,FBgn0015295,FBgn0015754,FBgn0020407,FBgn0026238,FBgn0030018,FBgn0040207,FBgn0041789,FBgn0043884,FBgn0243512,FBgn0259176,FBgn0262114,FBgn0262582,FBgn0283468	GO:0046843	0.681633022	0.85773453	True
Upregulated	Gene Ontology	Biological Process	axonogenesis	0.043754701	FBgn0000017,FBgn0000173,FBgn0000229,FBgn0000239,FBgn0000253,FBgn0000308,FBgn0000414,FBgn0000499,FBgn0000636,FBgn0000723,FBgn0001108,FBgn0001250,FBgn0001297,FBgn0001308,FBgn0001404,FBgn0001961,FBgn0001965,FBgn0003041,FBgn0003334,FBgn0003888,FBgn0004103,FBgn0004435,FBgn0004456,FBgn0004606,FBgn0004657,FBgn0010303,FBgn0010333,FBgn0010341,FBgn0011300,FBgn0011661,FBgn0011726,FBgn0011771,FBgn0013733,FBg…	GO:0007409	0.622059461	0.98495517	True
Upregulated	Gene Ontology	Biological Process	negative regulation of cellular component organization	0.047140404	FBgn0000017,FBgn0000308,FBgn0000709,FBgn0001122,FBgn0003371,FBgn0003744,FBgn0005198,FBgn0005427,FBgn0010333,FBgn0010379,FBgn0010395,FBgn0011570,FBgn0013733,FBgn0014133,FBgn0015269,FBgn0015589,FBgn0016059,FBgn0016081,FBgn0020238,FBgn0020440,FBgn0024273,FBgn0024329,FBgn0025790,FBgn0026379,FBgn0026620,FBgn0027509,FBgn0028734,FBgn0028894,FBgn0029157,FBgn0029778,FBgn0031030,FBgn0031696,FBgn0032451,FBg…	GO:0051129	0.793453214	0.77116212	True
Upregulated	Gene Ontology	Cellular Component	Golgi membrane	0.031849804	FBgn0002121,FBgn0004509,FBgn0011708,FBgn0014009,FBgn0024187,FBgn0026179,FBgn0026616,FBgn0028500,FBgn0028734,FBgn0028968,FBgn0029959,FBgn0030318,FBgn0031061,FBgn0031106,FBgn0031284,FBgn0033052,FBgn0035146,FBgn0035558,FBgn0035944,FBgn0036039,FBgn0036141,FBgn0037609,FBgn0039160,FBgn0039427,FBgn0039738,FBgn0040087,FBgn0044871,FBgn0051158,FBgn0052380,FBgn0053145,FBgn0053635,FBgn0066114,FBgn0067102,FBg…	GO:0000139	0.576330392	0.73567321	True
Upregulated	Gene Ontology	Cellular Component	cytoplasm	2.46E-08	FBgn0000017,FBgn0000047,FBgn0000083,FBgn0000084,FBgn0000115,FBgn0000152,FBgn0000173,FBgn0000183,FBgn0000229,FBgn0000239,FBgn0000253,FBgn0000256,FBgn0000257,FBgn0000259,FBgn0000273,FBgn0000286,FBgn0000308,FBgn0000316,FBgn0000318,FBgn0000319,FBgn0000330,FBgn0000339,FBgn0000370,FBgn0000414,FBgn0000416,FBgn0000499,FBgn0000524,FBgn0000536,FBgn0000547,FBgn0000611,FBgn0000636,FBgn0000709,FBgn0000711,FBg…	GO:0005737	0.848679394	0.19616909	False
Upregulated	Gene Ontology	Cellular Component	endosome	4.09E-29	FBgn0000257,FBgn0000416,FBgn0000547,FBgn0000636,FBgn0001087,FBgn0001202,FBgn0002566,FBgn0003310,FBgn0004387,FBgn0010348,FBgn0011672,FBgn0013718,FBgn0013750,FBgn0014010,FBgn0014411,FBgn0015477,FBgn0015789,FBgn0015790,FBgn0015791,FBgn0015793,FBgn0015795,FBgn0016693,FBgn0016701,FBgn0019968,FBgn0021814,FBgn0022027,FBgn0023508,FBgn0025802,FBgn0025864,FBgn0026090,FBgn0026369,FBgn0026379,FBgn0027363,FBg…	GO:0005768	0.490449464	0.91337521	True
Upregulated	Gene Ontology	Cellular Component	early endosome	0.006391953	FBgn0000547,FBgn0004387,FBgn0013750,FBgn0014010,FBgn0015791,FBgn0016693,FBgn0019968,FBgn0023508,FBgn0026369,FBgn0028671,FBgn0030055,FBgn0030904,FBgn0031457,FBgn0031768,FBgn0032191,FBgn0033033,FBgn0034529,FBgn0034708,FBgn0035704,FBgn0036141,FBgn0036257,FBgn0036299,FBgn0036566,FBgn0037116,FBgn0038065,FBgn0038890,FBgn0039402,FBgn0039924,FBgn0051092,FBgn0052758,FBgn0261049,FBgn0261064,FBgn0261279,FBg…	GO:0005769	0.528370421	0.7890629	True
Upregulated	Gene Ontology	Cellular Component	late endosome	9.97E-09	FBgn0000416,FBgn0001087,FBgn0002566,FBgn0003310,FBgn0015791,FBgn0015795,FBgn0023508,FBgn0026090,FBgn0029959,FBgn0030904,FBgn0031310,FBgn0031458,FBgn0031640,FBgn0032642,FBgn0032949,FBgn0033033,FBgn0033434,FBgn0033755,FBgn0034708,FBgn0034744,FBgn0034970,FBgn0035028,FBgn0035251,FBgn0035470,FBgn0035589,FBgn0035703,FBgn0035704,FBgn0036058,FBgn0036141,FBgn0036740,FBgn0036805,FBgn0036932,FBgn0037231,FBg…	GO:0005770	0.52512259	0.79677243	True
Upregulated	Gene Ontology	Cellular Component	Golgi apparatus	5.14E-17	FBgn0000115,FBgn0000183,FBgn0000319,FBgn0001087,FBgn0002121,FBgn0003310,FBgn0004373,FBgn0004509,FBgn0010348,FBgn0010380,FBgn0011232,FBgn0011708,FBgn0013334,FBgn0014009,FBgn0015789,FBgn0015790,FBgn0015791,FBgn0015793,FBgn0015797,FBgn0020251,FBgn0024187,FBgn0024689,FBgn0024833,FBgn0025335,FBgn0025724,FBgn0025725,FBgn0026179,FBgn0026616,FBgn0026634,FBgn0026787,FBgn0027453,FBgn0027496,FBgn0027497,FBg…	GO:0005794	0.636681385	0.31723498	False
Upregulated	Gene Ontology	Cellular Component	trans-Golgi network	0.0034579	FBgn0000319,FBgn0004509,FBgn0010380,FBgn0015791,FBgn0028538,FBgn0030089,FBgn0030141,FBgn0030343,FBgn0031304,FBgn0031600,FBgn0031710,FBgn0031768,FBgn0031882,FBgn0034400,FBgn0035866,FBgn0036614,FBgn0037339,FBgn0037884,FBgn0037989,FBgn0038223,FBgn0039505,FBgn0040285,FBgn0051729,FBgn0259221,FBgn0261279,FBgn0261787,FBgn0267378	GO:0005802	0.692975959	0.63633418	True
Upregulated	Gene Ontology	Cellular Component	heterotrimeric G-protein complex	0.008081869	FBgn0000384,FBgn0001104,FBgn0001105,FBgn0001122,FBgn0001123,FBgn0004435,FBgn0004921,FBgn0033756,FBgn0050054,FBgn0267252	GO:0005834	0.706226411	0.91068197	True
Upregulated	Gene Ontology	Cellular Component	cytoskeleton	8.43E-07	FBgn0000047,FBgn0000152,FBgn0000228,FBgn0000253,FBgn0000256,FBgn0000709,FBgn0001108,FBgn0001202,FBgn0001308,FBgn0001316,FBgn0001961,FBgn0002121,FBgn0002645,FBgn0003371,FBgn0003392,FBgn0003447,FBgn0003514,FBgn0003654,FBgn0003884,FBgn0003886,FBgn0003888,FBgn0003890,FBgn0004133,FBgn0004177,FBgn0004380,FBgn0004381,FBgn0004387,FBgn0004397,FBgn0004583,FBgn0004687,FBgn0004908,FBgn0010215,FBgn0010235,FBg…	GO:0005856	0.78488602	0.25296998	False
Upregulated	Gene Ontology	Cellular Component	plasma membrane	1.87E-24	FBgn0000017,FBgn0000077,FBgn0000152,FBgn0000253,FBgn0000273,FBgn0000316,FBgn0000319,FBgn0000384,FBgn0000499,FBgn0000547,FBgn0000636,FBgn0000723,FBgn0001104,FBgn0001105,FBgn0001122,FBgn0001123,FBgn0001137,FBgn0001247,FBgn0001250,FBgn0001624,FBgn0001941,FBgn0001965,FBgn0001987,FBgn0001990,FBgn0001991,FBgn0002121,FBgn0002413,FBgn0002524,FBgn0002921,FBgn0003041,FBgn0003079,FBgn0003093,FBgn0003205,FBg…	GO:0005886	0.885030145	0.41331132	True
Upregulated	Gene Ontology	Cellular Component	clathrin-coated pit	0.026448828	FBgn0000319,FBgn0010380,FBgn0023388,FBgn0035060,FBgn0037702,FBgn0043012,FBgn0086372,FBgn0263351,FBgn0264855	GO:0005905	0.758267909	0.53792334	True
Upregulated	Gene Ontology	Cellular Component	cell-cell junction	0.000325093	FBgn0000017,FBgn0000547,FBgn0000636,FBgn0000723,FBgn0001624,FBgn0001987,FBgn0002121,FBgn0002921,FBgn0003514,FBgn0004583,FBgn0005536,FBgn0010215,FBgn0010238,FBgn0010434,FBgn0010894,FBgn0011570,FBgn0011661,FBgn0011739,FBgn0013720,FBgn0013733,FBgn0013750,FBgn0013997,FBgn0014020,FBgn0015777,FBgn0016078,FBgn0020249,FBgn0026192,FBgn0031571,FBgn0033032,FBgn0034577,FBgn0035085,FBgn0036198,FBgn0036299,FBg…	GO:0005911	0.826174612	0.87455908	True
Upregulated	Gene Ontology	Cellular Component	septate junction	0.000690234	FBgn0000636,FBgn0001624,FBgn0001987,FBgn0002121,FBgn0002921,FBgn0010238,FBgn0010434,FBgn0010894,FBgn0013720,FBgn0013997,FBgn0015777,FBgn0016078,FBgn0031571,FBgn0033032,FBgn0035085,FBgn0036198,FBgn0036299,FBgn0067864,FBgn0250785,FBgn0263289,FBgn0266409,FBgn0267488	GO:0005918	0.872093789	0.56033168	True
Upregulated	Gene Ontology	Cellular Component	cell cortex	5.93E-14	FBgn0000017,FBgn0000083,FBgn0000152,FBgn0000256,FBgn0000308,FBgn0000319,FBgn0000499,FBgn0000547,FBgn0001104,FBgn0001308,FBgn0001624,FBgn0002121,FBgn0003041,FBgn0003475,FBgn0003514,FBgn0003520,FBgn0003557,FBgn0003744,FBgn0005536,FBgn0010246,FBgn0010333,FBgn0010341,FBgn0010379,FBgn0010909,FBgn0011661,FBgn0011674,FBgn0011710,FBgn0011739,FBgn0013718,FBgn0013726,FBgn0014010,FBgn0014020,FBgn0014029,FBg…	GO:0005938	0.79091692	0.20170185	False
Upregulated	Gene Ontology	Cellular Component	synaptic vesicle	0.01154752	FBgn0004868,FBgn0011710,FBgn0015614,FBgn0015789,FBgn0023388,FBgn0026378,FBgn0027505,FBgn0028671,FBgn0029687,FBgn0030391,FBgn0030412,FBgn0031460,FBgn0035060,FBgn0036141,FBgn0036566,FBgn0036819,FBgn0037084,FBgn0040285,FBgn0053653,FBgn0086372,FBgn0259824,FBgn0259923,FBgn0261049,FBgn0261722,FBgn0262518,FBgn0266719,FBgn0266758,FBgn0267849	GO:0008021	0.448772309	0.73651343	True
Upregulated	Gene Ontology	Cellular Component	cytoplasmic side of plasma membrane	5.55108E-05	FBgn0000384,FBgn0000723,FBgn0001104,FBgn0001105,FBgn0001122,FBgn0001123,FBgn0001965,FBgn0001990,FBgn0004397,FBgn0004435,FBgn0004583,FBgn0004921,FBgn0011661,FBgn0015295,FBgn0024277,FBgn0025574,FBgn0028484,FBgn0030748,FBgn0031090,FBgn0033402,FBgn0033756,FBgn0050054,FBgn0050476,FBgn0086656,FBgn0250823,FBgn0259212,FBgn0261983,FBgn0261988,FBgn0262127,FBgn0262733,FBgn0263998,FBgn0264959,FBgn0267252	GO:0009898	0.858285992	0.22963675	False
Upregulated	Gene Ontology	Cellular Component	endosome membrane	3.29E-11	FBgn0001087,FBgn0003310,FBgn0013718,FBgn0015477,FBgn0015795,FBgn0016693,FBgn0021814,FBgn0022027,FBgn0026090,FBgn0026369,FBgn0026379,FBgn0030894,FBgn0031090,FBgn0031310,FBgn0031457,FBgn0031534,FBgn0031611,FBgn0032402,FBgn0032642,FBgn0032949,FBgn0034744,FBgn0035028,FBgn0035251,FBgn0035589,FBgn0035703,FBgn0036058,FBgn0036141,FBgn0036666,FBgn0036740,FBgn0036805,FBgn0036932,FBgn0037231,FBgn0037299,FBg…	GO:0010008	0.476329967	0.92144405	True
Upregulated	Gene Ontology	Cellular Component	endomembrane system	1.12E-23	FBgn0000083,FBgn0000115,FBgn0000152,FBgn0000183,FBgn0000257,FBgn0000319,FBgn0000339,FBgn0000370,FBgn0000416,FBgn0000547,FBgn0000636,FBgn0001087,FBgn0001202,FBgn0001316,FBgn0001961,FBgn0002121,FBgn0002524,FBgn0002566,FBgn0003048,FBgn0003218,FBgn0003310,FBgn0003330,FBgn0004373,FBgn0004387,FBgn0004419,FBgn0004509,FBgn0004574,FBgn0004648,FBgn0004868,FBgn0004907,FBgn0005672,FBgn0010051,FBgn0010269,FBg…	GO:0012505	0.999935755	3.82E-05	False
Upregulated	Gene Ontology	Cellular Component	vesicle membrane	9.81E-14	FBgn0000183,FBgn0000319,FBgn0001087,FBgn0003310,FBgn0003475,FBgn0010051,FBgn0010380,FBgn0013718,FBgn0015477,FBgn0015790,FBgn0015795,FBgn0016693,FBgn0021814,FBgn0022027,FBgn0024833,FBgn0025724,FBgn0025725,FBgn0026090,FBgn0026369,FBgn0026379,FBgn0027496,FBgn0028582,FBgn0028968,FBgn0028969,FBgn0030089,FBgn0030791,FBgn0030894,FBgn0031090,FBgn0031310,FBgn0031457,FBgn0031534,FBgn0031611,FBgn0032402,FBg…	GO:0012506	0.539500817	0.90907057	True
Upregulated	Gene Ontology	Cellular Component	actin cytoskeleton	0.002111921	FBgn0000047,FBgn0000253,FBgn0000256,FBgn0000709,FBgn0001308,FBgn0001961,FBgn0002121,FBgn0003447,FBgn0003514,FBgn0004133,FBgn0004397,FBgn0004687,FBgn0010215,FBgn0010246,FBgn0010622,FBgn0011570,FBgn0011661,FBgn0011726,FBgn0011742,FBgn0012051,FBgn0014141,FBgn0015754,FBgn0021825,FBgn0023172,FBgn0025641,FBgn0025865,FBgn0026059,FBgn0028427,FBgn0029881,FBgn0029903,FBgn0030685,FBgn0030955,FBgn0031050,FBg…	GO:0015629	0.804248352	0.47488343	True
Upregulated	Gene Ontology	Cellular Component	microtubule cytoskeleton	0.004275812	FBgn0000152,FBgn0000228,FBgn0000253,FBgn0001108,FBgn0001202,FBgn0001308,FBgn0001316,FBgn0002645,FBgn0003371,FBgn0003392,FBgn0003514,FBgn0003654,FBgn0003884,FBgn0003886,FBgn0003888,FBgn0003890,FBgn0004177,FBgn0004380,FBgn0004381,FBgn0004387,FBgn0004908,FBgn0010235,FBgn0010622,FBgn0011230,FBgn0011570,FBgn0011661,FBgn0011710,FBgn0013718,FBgn0013726,FBgn0013733,FBgn0013765,FBgn0014029,FBgn0015589,FBg…	GO:0015630	0.788421331	0.76245927	True
Upregulated	Gene Ontology	Cellular Component	membrane	4.43E-24	FBgn0000017,FBgn0000077,FBgn0000084,FBgn0000152,FBgn0000183,FBgn0000253,FBgn0000257,FBgn0000273,FBgn0000316,FBgn0000319,FBgn0000330,FBgn0000339,FBgn0000370,FBgn0000384,FBgn0000499,FBgn0000547,FBgn0000636,FBgn0000723,FBgn0001087,FBgn0001104,FBgn0001105,FBgn0001122,FBgn0001123,FBgn0001137,FBgn0001247,FBgn0001250,FBgn0001316,FBgn0001404,FBgn0001624,FBgn0001941,FBgn0001965,FBgn0001987,FBgn0001990,FBg…	GO:0016020	0.999904596	7.96E-05	False
Upregulated	Gene Ontology	Cellular Component	extrinsic component of plasma membrane	4.07043E-05	FBgn0000017,FBgn0000384,FBgn0000723,FBgn0001104,FBgn0001105,FBgn0001122,FBgn0001123,FBgn0001965,FBgn0004435,FBgn0004921,FBgn0010215,FBgn0010333,FBgn0015295,FBgn0015513,FBgn0015589,FBgn0024277,FBgn0028484,FBgn0033756,FBgn0050054,FBgn0086372,FBgn0262733,FBgn0262738,FBgn0263998,FBgn0264959,FBgn0267252	GO:0019897	0.888060203	0.2252742	False
Upregulated	Gene Ontology	Cellular Component	extrinsic component of membrane	0.000197164	FBgn0000017,FBgn0000384,FBgn0000723,FBgn0001104,FBgn0001105,FBgn0001122,FBgn0001123,FBgn0001965,FBgn0004435,FBgn0004574,FBgn0004921,FBgn0010215,FBgn0010333,FBgn0010398,FBgn0015279,FBgn0015295,FBgn0015513,FBgn0015589,FBgn0024277,FBgn0028484,FBgn0031611,FBgn0032935,FBgn0033756,FBgn0037551,FBgn0037648,FBgn0038058,FBgn0039636,FBgn0041184,FBgn0044452,FBgn0050054,FBgn0052113,FBgn0052649,FBgn0086372,FBg…	GO:0019898	0.980732188	2.72E-05	False
Upregulated	Gene Ontology	Cellular Component	cell junction	6.03E-15	FBgn0000017,FBgn0000316,FBgn0000547,FBgn0000636,FBgn0000723,FBgn0001087,FBgn0001108,FBgn0001202,FBgn0001250,FBgn0001624,FBgn0001987,FBgn0002121,FBgn0002921,FBgn0003256,FBgn0003371,FBgn0003392,FBgn0003514,FBgn0003520,FBgn0004419,FBgn0004456,FBgn0004574,FBgn0004583,FBgn0004638,FBgn0004657,FBgn0004868,FBgn0005536,FBgn0010215,FBgn0010238,FBgn0010395,FBgn0010434,FBgn0010894,FBgn0011288,FBgn0011570,FBg…	GO:0030054	0.999945771	3.17E-05	False
Upregulated	Gene Ontology	Cellular Component	cell-substrate junction	0.048278164	FBgn0000017,FBgn0001250,FBgn0004456,FBgn0004657,FBgn0010395,FBgn0013733,FBgn0020249,FBgn0020440,FBgn0028427,FBgn0032731,FBgn0033212,FBgn0035498,FBgn0036688,FBgn0041789,FBgn0046704,FBgn0052528,FBgn0085354,FBgn0260442,FBgn0261574,FBgn0265991,FBgn0267698	GO:0030055	0.842961893	0.77389172	True
Upregulated	Gene Ontology	Cellular Component	membrane coat	0.001835028	FBgn0000319,FBgn0000330,FBgn0001087,FBgn0010380,FBgn0024833,FBgn0025724,FBgn0025725,FBgn0027496,FBgn0028582,FBgn0028968,FBgn0028969,FBgn0030089,FBgn0030791,FBgn0033339,FBgn0033460,FBgn0035060,FBgn0038223,FBgn0039132,FBgn0043012,FBgn0261279,FBgn0263351,FBgn0264855	GO:0030117	0.70503328	0.92650372	True
Upregulated	Gene Ontology	Cellular Component	clathrin coat	6.94605E-05	FBgn0000319,FBgn0000330,FBgn0010380,FBgn0024833,FBgn0028582,FBgn0030089,FBgn0030791,FBgn0035060,FBgn0038223,FBgn0039132,FBgn0043012,FBgn0261279,FBgn0263351,FBgn0264855	GO:0030118	0.722237521	0.28887661	False
Upregulated	Gene Ontology	Cellular Component	vesicle coat	0.010617663	FBgn0000319,FBgn0010380,FBgn0024833,FBgn0025724,FBgn0025725,FBgn0027496,FBgn0028582,FBgn0028968,FBgn0028969,FBgn0030089,FBgn0030791,FBgn0033339,FBgn0033460,FBgn0038223,FBgn0039132,FBgn0043012,FBgn0261279,FBgn0263351,FBgn0264855	GO:0030120	0.436261704	0.95971595	True
Upregulated	Gene Ontology	Cellular Component	clathrin vesicle coat	0.000749284	FBgn0000319,FBgn0010380,FBgn0024833,FBgn0028582,FBgn0030089,FBgn0030791,FBgn0038223,FBgn0039132,FBgn0043012,FBgn0261279,FBgn0263351,FBgn0264855	GO:0030125	0.463323574	0.91699052	True
Upregulated	Gene Ontology	Cellular Component	clathrin adaptor complex	0.026448828	FBgn0000330,FBgn0010380,FBgn0024833,FBgn0030089,FBgn0038223,FBgn0039132,FBgn0043012,FBgn0263351,FBgn0264855	GO:0030131	0.725025103	0.94192733	True
Upregulated	Gene Ontology	Cellular Component	transport vesicle	9.53911E-05	FBgn0000319,FBgn0004868,FBgn0011710,FBgn0015614,FBgn0015789,FBgn0015790,FBgn0023388,FBgn0024187,FBgn0024833,FBgn0026378,FBgn0027505,FBgn0028671,FBgn0029687,FBgn0030089,FBgn0030391,FBgn0030412,FBgn0031090,FBgn0031460,FBgn0033339,FBgn0033460,FBgn0035060,FBgn0036141,FBgn0036566,FBgn0036819,FBgn0037084,FBgn0038223,FBgn0039132,FBgn0040087,FBgn0040285,FBgn0053653,FBgn0086372,FBgn0259824,FBgn0259923,FBg…	GO:0030133	0.524695974	0.82573037	True
Upregulated	Gene Ontology	Cellular Component	coated vesicle	0.000527186	FBgn0000183,FBgn0000319,FBgn0000339,FBgn0010380,FBgn0015790,FBgn0024187,FBgn0024833,FBgn0025724,FBgn0025725,FBgn0027496,FBgn0027561,FBgn0028484,FBgn0028582,FBgn0028968,FBgn0028969,FBgn0030089,FBgn0030141,FBgn0030791,FBgn0033339,FBgn0033460,FBgn0036309,FBgn0037702,FBgn0038223,FBgn0038890,FBgn0039132,FBgn0039160,FBgn0040087,FBgn0043012,FBgn0086372,FBgn0243513,FBgn0260856,FBgn0260862,FBgn0261279,FBg…	GO:0030135	0.551706603	0.84440269	True
Upregulated	Gene Ontology	Cellular Component	clathrin-coated vesicle	1.56E-07	FBgn0000183,FBgn0000319,FBgn0010380,FBgn0015790,FBgn0024187,FBgn0024833,FBgn0027561,FBgn0028484,FBgn0028582,FBgn0030089,FBgn0030141,FBgn0030791,FBgn0036309,FBgn0037702,FBgn0038223,FBgn0038890,FBgn0039132,FBgn0043012,FBgn0086372,FBgn0260862,FBgn0261279,FBgn0262518,FBgn0263351,FBgn0264855,FBgn0266670	GO:0030136	0.555136621	0.78470822	True
Upregulated	Gene Ontology	Cellular Component	axon	0.007448853	FBgn0000017,FBgn0000229,FBgn0000414,FBgn0001087,FBgn0001108,FBgn0001308,FBgn0001624,FBgn0003371,FBgn0003520,FBgn0003744,FBgn0004574,FBgn0010051,FBgn0010303,FBgn0010341,FBgn0011288,FBgn0013733,FBgn0013759,FBgn0014007,FBgn0014009,FBgn0015589,FBgn0015754,FBgn0015772,FBgn0015777,FBgn0015790,FBgn0016081,FBgn0016693,FBgn0020440,FBgn0021760,FBgn0021825,FBgn0023081,FBgn0024277,FBgn0024326,FBgn0025641,FBg…	GO:0030424	0.957157775	0.74092392	True
Upregulated	Gene Ontology	Cellular Component	cytoplasmic vesicle membrane	1.08E-13	FBgn0000183,FBgn0000319,FBgn0001087,FBgn0003310,FBgn0003475,FBgn0010051,FBgn0010380,FBgn0013718,FBgn0015477,FBgn0015790,FBgn0015795,FBgn0016693,FBgn0021814,FBgn0022027,FBgn0024833,FBgn0025724,FBgn0025725,FBgn0026090,FBgn0026369,FBgn0026379,FBgn0027496,FBgn0028582,FBgn0028968,FBgn0028969,FBgn0030089,FBgn0030791,FBgn0030894,FBgn0031090,FBgn0031310,FBgn0031457,FBgn0031534,FBgn0031611,FBgn0032402,FBg…	GO:0030659	0.490827704	0.91663773	True
Upregulated	Gene Ontology	Cellular Component	coated vesicle membrane	0.004401718	FBgn0000183,FBgn0000319,FBgn0010380,FBgn0024833,FBgn0025724,FBgn0025725,FBgn0027496,FBgn0028582,FBgn0028968,FBgn0028969,FBgn0030089,FBgn0030791,FBgn0033339,FBgn0033460,FBgn0038223,FBgn0039132,FBgn0040087,FBgn0043012,FBgn0260856,FBgn0260862,FBgn0261279,FBgn0263351,FBgn0264855	GO:0030662	0.511389343	0.91392125	True
Upregulated	Gene Ontology	Cellular Component	clathrin-coated vesicle membrane	0.000228647	FBgn0000183,FBgn0000319,FBgn0010380,FBgn0024833,FBgn0028582,FBgn0030089,FBgn0030791,FBgn0038223,FBgn0039132,FBgn0043012,FBgn0261279,FBgn0263351,FBgn0264855	GO:0030665	0.53899499	0.84661673	True
Upregulated	Gene Ontology	Cellular Component	SNARE complex	0.010617663	FBgn0011288,FBgn0011708,FBgn0028552,FBgn0030412,FBgn0031106,FBgn0034913,FBgn0035965,FBgn0036341,FBgn0036643,FBgn0037084,FBgn0044871,FBgn0250791,FBgn0260856,FBgn0260857,FBgn0260858,FBgn0260862,FBgn0266186,FBgn0266720,FBgn0267849	GO:0031201	0.777686325	0.4419072	True
Upregulated	Gene Ontology	Cellular Component	extrinsic component of cytoplasmic side of plasma membrane	0.000279583	FBgn0000384,FBgn0000723,FBgn0001104,FBgn0001105,FBgn0001122,FBgn0001123,FBgn0001965,FBgn0004435,FBgn0004921,FBgn0015295,FBgn0024277,FBgn0028484,FBgn0033756,FBgn0050054,FBgn0262733,FBgn0263998,FBgn0264959,FBgn0267252	GO:0031234	0.782230084	0.93598493	True
Upregulated	Gene Ontology	Cellular Component	cytoplasmic vesicle	2.83E-32	FBgn0000183,FBgn0000257,FBgn0000319,FBgn0000330,FBgn0000339,FBgn0000416,FBgn0000547,FBgn0000636,FBgn0001087,FBgn0001202,FBgn0002566,FBgn0003310,FBgn0003475,FBgn0004387,FBgn0004574,FBgn0004868,FBgn0010051,FBgn0010333,FBgn0010348,FBgn0010380,FBgn0011232,FBgn0011672,FBgn0011710,FBgn0013718,FBgn0013750,FBgn0014010,FBgn0014020,FBgn0014411,FBgn0015477,FBgn0015614,FBgn0015789,FBgn0015790,FBgn0015791,FBg…	GO:0031410	0.501092781	0	False
Upregulated	Gene Ontology	Cellular Component	late endosome membrane	0.025225072	FBgn0003310,FBgn0015795,FBgn0026090,FBgn0031310,FBgn0032642,FBgn0032949,FBgn0035028,FBgn0035703,FBgn0036058,FBgn0036932,FBgn0037339,FBgn0038816,FBgn0086676,FBgn0086785,FBgn0260856,FBgn0260862,FBgn0266186	GO:0031902	0.519124014	0.75244705	True
Upregulated	Gene Ontology	Cellular Component	vesicle	2.89E-32	FBgn0000183,FBgn0000257,FBgn0000319,FBgn0000330,FBgn0000339,FBgn0000416,FBgn0000547,FBgn0000636,FBgn0001087,FBgn0001202,FBgn0002566,FBgn0003310,FBgn0003475,FBgn0004387,FBgn0004574,FBgn0004868,FBgn0010051,FBgn0010246,FBgn0010333,FBgn0010348,FBgn0010380,FBgn0011232,FBgn0011672,FBgn0011710,FBgn0013718,FBgn0013750,FBgn0014009,FBgn0014010,FBgn0014020,FBgn0014411,FBgn0015477,FBgn0015614,FBgn0015789,FBg…	GO:0031982	0.798251058	0.30762799	False
Upregulated	Gene Ontology	Cellular Component	cell division site	0.013055561	FBgn0003041,FBgn0003514,FBgn0010348,FBgn0011661,FBgn0011710,FBgn0013718,FBgn0013726,FBgn0013750,FBgn0014029,FBgn0015790,FBgn0023172,FBgn0026430,FBgn0026431,FBgn0026432,FBgn0026433,FBgn0030685,FBgn0030694,FBgn0032876,FBgn0035533,FBgn0039889,FBgn0086779,FBgn0259923,FBgn0262473,FBgn0265101,FBgn0267378,FBgn0267975,FBgn0285937	GO:0032153	0.999953288	2.69E-05	False
Upregulated	Gene Ontology	Cellular Component	ESCRT complex	0.000789546	FBgn0021814,FBgn0022027,FBgn0027363,FBgn0030894,FBgn0034744,FBgn0035251,FBgn0035589,FBgn0036666,FBgn0036740,FBgn0036805,FBgn0037231,FBgn0037299,FBgn0037539,FBgn0039402,FBgn0086656,FBgn0086785,FBgn0283469	GO:0036452	0.525615178	0.72555829	True
Upregulated	Gene Ontology	Cellular Component	cell projection	5.88924E-06	FBgn0000017,FBgn0000229,FBgn0000253,FBgn0000273,FBgn0000308,FBgn0000316,FBgn0000384,FBgn0000414,FBgn0001087,FBgn0001108,FBgn0001308,FBgn0001624,FBgn0001965,FBgn0003218,FBgn0003371,FBgn0003447,FBgn0003520,FBgn0003744,FBgn0004380,FBgn0004419,FBgn0004435,FBgn0004574,FBgn0010051,FBgn0010238,FBgn0010246,FBgn0010303,FBgn0010333,FBgn0010341,FBgn0011288,FBgn0011747,FBgn0013733,FBgn0013759,FBgn0014007,FBg…	GO:0042995	0.999943586	3.84E-05	False
Upregulated	Gene Ontology	Cellular Component	neuron projection	0.00071402	FBgn0000017,FBgn0000229,FBgn0000273,FBgn0000308,FBgn0000316,FBgn0000414,FBgn0001087,FBgn0001108,FBgn0001308,FBgn0001624,FBgn0003371,FBgn0003447,FBgn0003520,FBgn0003744,FBgn0004419,FBgn0004574,FBgn0010051,FBgn0010238,FBgn0010303,FBgn0010341,FBgn0011288,FBgn0011747,FBgn0013733,FBgn0013759,FBgn0014007,FBgn0014009,FBgn0015218,FBgn0015589,FBgn0015754,FBgn0015772,FBgn0015777,FBgn0015790,FBgn0016081,FBg…	GO:0043005	0.955675773	0.79385606	True
Upregulated	Gene Ontology	Cellular Component	apical junction complex	0.000127232	FBgn0000636,FBgn0001624,FBgn0001987,FBgn0002121,FBgn0002921,FBgn0005536,FBgn0010238,FBgn0010434,FBgn0010894,FBgn0011661,FBgn0013720,FBgn0013997,FBgn0015777,FBgn0016078,FBgn0026192,FBgn0031571,FBgn0033032,FBgn0035085,FBgn0036198,FBgn0036299,FBgn0039269,FBgn0067864,FBgn0250785,FBgn0261053,FBgn0261854,FBgn0263289,FBgn0265991,FBgn0266409,FBgn0266670,FBgn0266671,FBgn0267488,FBgn0283724	GO:0043296	0.838082957	0.75669169	True
Upregulated	Gene Ontology	Cellular Component	apical part of cell	0.000913664	FBgn0000017,FBgn0000499,FBgn0001104,FBgn0001624,FBgn0001991,FBgn0003514,FBgn0003520,FBgn0004397,FBgn0004456,FBgn0004583,FBgn0005536,FBgn0010341,FBgn0010348,FBgn0011661,FBgn0011672,FBgn0011674,FBgn0011739,FBgn0013718,FBgn0014020,FBgn0014141,FBgn0015589,FBgn0015872,FBgn0016078,FBgn0016081,FBgn0020278,FBgn0020621,FBgn0021764,FBgn0023172,FBgn0023388,FBgn0025864,FBgn0026192,FBgn0028992,FBgn0029157,FBg…	GO:0045177	0.999955549	2.55E-05	False
Upregulated	Gene Ontology	Cellular Component	apical cortex	0.001438118	FBgn0000017,FBgn0000499,FBgn0001104,FBgn0001624,FBgn0003514,FBgn0003520,FBgn0005536,FBgn0011674,FBgn0011739,FBgn0013718,FBgn0014020,FBgn0014141,FBgn0020278,FBgn0020621,FBgn0023172,FBgn0023388,FBgn0025864,FBgn0026192,FBgn0032859,FBgn0034408,FBgn0039994,FBgn0040080,FBgn0053193,FBgn0067864,FBgn0260941,FBgn0261570,FBgn0261854,FBgn0262127,FBgn0263601	GO:0045179	0.83054965	0.72436376	True
Upregulated	Gene Ontology	Cellular Component	synapse	2.10E-08	FBgn0000316,FBgn0000636,FBgn0001087,FBgn0001108,FBgn0001202,FBgn0001624,FBgn0002121,FBgn0003256,FBgn0003371,FBgn0003392,FBgn0003520,FBgn0004419,FBgn0004574,FBgn0004638,FBgn0004657,FBgn0004868,FBgn0011288,FBgn0011710,FBgn0013334,FBgn0013759,FBgn0013997,FBgn0014009,FBgn0014010,FBgn0015218,FBgn0015614,FBgn0015789,FBgn0015790,FBgn0015791,FBgn0015793,FBgn0015795,FBgn0015797,FBgn0015803,FBgn0016693,FBg…	GO:0045202	0.835240058	2.98E-05	False
Upregulated	Gene Ontology	Cellular Component	coated membrane	0.001835028	FBgn0000319,FBgn0000330,FBgn0001087,FBgn0010380,FBgn0024833,FBgn0025724,FBgn0025725,FBgn0027496,FBgn0028582,FBgn0028968,FBgn0028969,FBgn0030089,FBgn0030791,FBgn0033339,FBgn0033460,FBgn0035060,FBgn0038223,FBgn0039132,FBgn0043012,FBgn0261279,FBgn0263351,FBgn0264855	GO:0048475	0.980247099	0.02716664	False
Upregulated	Gene Ontology	Cellular Component	recycling endosome	4.09988E-06	FBgn0000636,FBgn0013718,FBgn0013750,FBgn0015789,FBgn0015790,FBgn0015791,FBgn0015793,FBgn0016693,FBgn0016701,FBgn0023508,FBgn0025802,FBgn0025864,FBgn0028703,FBgn0030089,FBgn0030499,FBgn0031304,FBgn0031458,FBgn0031460,FBgn0031710,FBgn0031768,FBgn0033033,FBgn0034271,FBgn0034380,FBgn0036257,FBgn0036299,FBgn0036566,FBgn0037750,FBgn0039234,FBgn0040285,FBgn0053198,FBgn0262518,FBgn0266670,FBgn0266674	GO:0055037	0.551106177	0.73647226	True
Upregulated	Gene Ontology	Cellular Component	tight junction	0.021749814	FBgn0000636,FBgn0001624,FBgn0001987,FBgn0002121,FBgn0002921,FBgn0010238,FBgn0010434,FBgn0010894,FBgn0013720,FBgn0013997,FBgn0015777,FBgn0016078,FBgn0031571,FBgn0033032,FBgn0035085,FBgn0036198,FBgn0036299,FBgn0067864,FBgn0250785,FBgn0263289,FBgn0266409,FBgn0267488	GO:0070160	0.838522509	0.81582386	True
Upregulated	Gene Ontology	Cellular Component	anchoring junction	7.01E-07	FBgn0000017,FBgn0000547,FBgn0000636,FBgn0000723,FBgn0001250,FBgn0001624,FBgn0001987,FBgn0002121,FBgn0002921,FBgn0003514,FBgn0004456,FBgn0004583,FBgn0004657,FBgn0005536,FBgn0010215,FBgn0010238,FBgn0010395,FBgn0010434,FBgn0010894,FBgn0011570,FBgn0011661,FBgn0011739,FBgn0013720,FBgn0013733,FBgn0013750,FBgn0013997,FBgn0014020,FBgn0015777,FBgn0016078,FBgn0020249,FBgn0020440,FBgn0026192,FBgn0028427,FBg…	GO:0070161	0.838827974	0.85478634	True
Upregulated	Gene Ontology	Cellular Component	exocytic vesicle	0.010180257	FBgn0004868,FBgn0011710,FBgn0015614,FBgn0015789,FBgn0023388,FBgn0026378,FBgn0027505,FBgn0028671,FBgn0029687,FBgn0030391,FBgn0030412,FBgn0031090,FBgn0031460,FBgn0035060,FBgn0036141,FBgn0036566,FBgn0036819,FBgn0037084,FBgn0040285,FBgn0053653,FBgn0086372,FBgn0259824,FBgn0259923,FBgn0261049,FBgn0261722,FBgn0262518,FBgn0266719,FBgn0266758,FBgn0267849	GO:0070382	0.554188573	0.89777514	True
Upregulated	Gene Ontology	Cellular Component	cell periphery	2.52E-23	FBgn0000017,FBgn0000077,FBgn0000083,FBgn0000152,FBgn0000253,FBgn0000256,FBgn0000273,FBgn0000308,FBgn0000316,FBgn0000319,FBgn0000384,FBgn0000499,FBgn0000547,FBgn0000636,FBgn0000723,FBgn0001104,FBgn0001105,FBgn0001122,FBgn0001123,FBgn0001137,FBgn0001247,FBgn0001250,FBgn0001308,FBgn0001624,FBgn0001941,FBgn0001965,FBgn0001987,FBgn0001990,FBgn0001991,FBgn0002121,FBgn0002413,FBgn0002524,FBgn0002921,FBg…	GO:0071944	0.999922479	0.00012988	False
Upregulated	Gene Ontology	Cellular Component	intracellular vesicle	2.83E-32	FBgn0000183,FBgn0000257,FBgn0000319,FBgn0000330,FBgn0000339,FBgn0000416,FBgn0000547,FBgn0000636,FBgn0001087,FBgn0001202,FBgn0002566,FBgn0003310,FBgn0003475,FBgn0004387,FBgn0004574,FBgn0004868,FBgn0010051,FBgn0010333,FBgn0010348,FBgn0010380,FBgn0011232,FBgn0011672,FBgn0011710,FBgn0013718,FBgn0013750,FBgn0014010,FBgn0014020,FBgn0014411,FBgn0015477,FBgn0015614,FBgn0015789,FBgn0015790,FBgn0015791,FBg…	GO:0097708	0.517687243	0.97665298	True
Upregulated	Gene Ontology	Cellular Component	side of membrane	0.000402785	FBgn0000384,FBgn0000723,FBgn0001104,FBgn0001105,FBgn0001122,FBgn0001123,FBgn0001965,FBgn0001990,FBgn0004397,FBgn0004435,FBgn0004583,FBgn0004921,FBgn0011661,FBgn0015295,FBgn0024277,FBgn0025574,FBgn0028484,FBgn0030748,FBgn0031090,FBgn0033402,FBgn0033438,FBgn0033756,FBgn0035965,FBgn0036317,FBgn0050054,FBgn0050476,FBgn0086656,FBgn0250823,FBgn0259152,FBgn0259212,FBgn0260499,FBgn0261983,FBgn0261988,FBg…	GO:0098552	0.980831053	0.02636031	False
Upregulated	Gene Ontology	Cellular Component	cytoplasmic side of membrane	0.000408186	FBgn0000384,FBgn0000723,FBgn0001104,FBgn0001105,FBgn0001122,FBgn0001123,FBgn0001965,FBgn0001990,FBgn0004397,FBgn0004435,FBgn0004583,FBgn0004921,FBgn0011661,FBgn0015295,FBgn0024277,FBgn0025574,FBgn0028484,FBgn0030748,FBgn0031090,FBgn0033402,FBgn0033756,FBgn0035965,FBgn0050054,FBgn0050476,FBgn0086656,FBgn0250823,FBgn0259152,FBgn0259212,FBgn0261983,FBgn0261988,FBgn0262127,FBgn0262733,FBgn0263998,FBg…	GO:0098562	0.909410642	0.9298505	True
Upregulated	Gene Ontology	Cellular Component	bounding membrane of organelle	5.46E-11	FBgn0000152,FBgn0000183,FBgn0000319,FBgn0001087,FBgn0001316,FBgn0002121,FBgn0003310,FBgn0004509,FBgn0010051,FBgn0010380,FBgn0011708,FBgn0013718,FBgn0014009,FBgn0014133,FBgn0015477,FBgn0015790,FBgn0015795,FBgn0016693,FBgn0021814,FBgn0022027,FBgn0024187,FBgn0024833,FBgn0024985,FBgn0025724,FBgn0025725,FBgn0026090,FBgn0026179,FBgn0026369,FBgn0026379,FBgn0026616,FBgn0027496,FBgn0028500,FBgn0028552,FBg…	GO:0098588	0.705786243	0.32656171	False
Upregulated	Gene Ontology	Cellular Component	plasma membrane region	0.000288762	FBgn0000316,FBgn0000319,FBgn0000384,FBgn0001250,FBgn0001624,FBgn0001965,FBgn0001991,FBgn0002121,FBgn0002921,FBgn0003041,FBgn0003514,FBgn0003520,FBgn0004397,FBgn0004456,FBgn0004583,FBgn0004657,FBgn0010348,FBgn0010380,FBgn0011661,FBgn0011672,FBgn0011710,FBgn0013718,FBgn0013726,FBgn0013750,FBgn0014020,FBgn0015790,FBgn0015872,FBgn0020510,FBgn0023172,FBgn0023388,FBgn0024236,FBgn0024754,FBgn0026192,FBg…	GO:0098590	0.910895078	0.26245885	False
Upregulated	Gene Ontology	Cellular Component	Golgi apparatus subcompartment	0.000109691	FBgn0000319,FBgn0001087,FBgn0004509,FBgn0010348,FBgn0010380,FBgn0011232,FBgn0015791,FBgn0020251,FBgn0025724,FBgn0027558,FBgn0028538,FBgn0030089,FBgn0030141,FBgn0030343,FBgn0031106,FBgn0031304,FBgn0031600,FBgn0031710,FBgn0031768,FBgn0031882,FBgn0033339,FBgn0033713,FBgn0033995,FBgn0034400,FBgn0034854,FBgn0035449,FBgn0035866,FBgn0036446,FBgn0036485,FBgn0036614,FBgn0037218,FBgn0037339,FBgn0037881,FBg…	GO:0098791	0.679398009	0.5854468	True
Upregulated	Gene Ontology	Cellular Component	presynapse	1.145E-06	FBgn0001087,FBgn0001108,FBgn0001624,FBgn0002121,FBgn0003520,FBgn0004574,FBgn0004638,FBgn0004657,FBgn0004868,FBgn0011288,FBgn0011710,FBgn0013759,FBgn0013997,FBgn0014009,FBgn0015614,FBgn0015789,FBgn0015790,FBgn0016693,FBgn0020440,FBgn0023388,FBgn0025641,FBgn0026192,FBgn0026378,FBgn0027505,FBgn0028582,FBgn0028671,FBgn0029687,FBgn0030391,FBgn0030412,FBgn0031460,FBgn0033539,FBgn0034691,FBgn0034708,FBg…	GO:0098793	0.845974361	0.78673107	True
Upregulated	Gene Ontology	Cellular Component	plasma membrane protein complex	0.040539683	FBgn0000319,FBgn0000384,FBgn0001104,FBgn0001105,FBgn0001122,FBgn0001123,FBgn0001250,FBgn0001991,FBgn0002921,FBgn0003317,FBgn0004435,FBgn0004456,FBgn0004657,FBgn0004921,FBgn0010215,FBgn0010380,FBgn0010395,FBgn0011300,FBgn0011661,FBgn0015589,FBgn0015776,FBgn0015777,FBgn0024754,FBgn0026192,FBgn0028663,FBgn0030748,FBgn0031458,FBgn0033756,FBgn0034005,FBgn0034880,FBgn0035060,FBgn0039234,FBgn0039269,FBg…	GO:0098797	0.781459189	0.59295363	True
Upregulated	Gene Ontology	Cellular Component	vesicle tethering complex	1.94E-09	FBgn0000257,FBgn0002566,FBgn0011232,FBgn0024689,FBgn0026634,FBgn0031536,FBgn0031598,FBgn0031710,FBgn0032204,FBgn0032258,FBgn0033401,FBgn0034271,FBgn0034380,FBgn0035704,FBgn0037022,FBgn0037998,FBgn0038303,FBgn0038593,FBgn0051040,FBgn0052350,FBgn0260655,FBgn0260860,FBgn0260861,FBgn0261787,FBgn0266667,FBgn0266668,FBgn0266669,FBgn0266670,FBgn0266671,FBgn0266672,FBgn0266673,FBgn0266674,FBgn0266724,FBg…	GO:0099023	0.919075244	0	False
Upregulated	Gene Ontology	Cellular Component	secretory vesicle	0.008704077	FBgn0000319,FBgn0004574,FBgn0004868,FBgn0010051,FBgn0011710,FBgn0015614,FBgn0015789,FBgn0015790,FBgn0023388,FBgn0026378,FBgn0027505,FBgn0028671,FBgn0029687,FBgn0030391,FBgn0030412,FBgn0031090,FBgn0031460,FBgn0035060,FBgn0036141,FBgn0036566,FBgn0036819,FBgn0037084,FBgn0040285,FBgn0053653,FBgn0086372,FBgn0259824,FBgn0259923,FBgn0261049,FBgn0261722,FBgn0262518,FBgn0266719,FBgn0266720,FBgn0266758,FBg…	GO:0099503	0.573906028	0.78667516	True
Upregulated	Gene Ontology	Cellular Component	cytoplasmic region	0.000897984	FBgn0000017,FBgn0000499,FBgn0001104,FBgn0001108,FBgn0001308,FBgn0001624,FBgn0003514,FBgn0003520,FBgn0004419,FBgn0005536,FBgn0011674,FBgn0011739,FBgn0013718,FBgn0014020,FBgn0014141,FBgn0015218,FBgn0020278,FBgn0020510,FBgn0020621,FBgn0021760,FBgn0021825,FBgn0023172,FBgn0023388,FBgn0025864,FBgn0026192,FBgn0028421,FBgn0028471,FBgn0028734,FBgn0030354,FBgn0031090,FBgn0032859,FBgn0033539,FBgn0034408,FBg…	GO:0099568	0.852065772	0.18559541	False
Upregulated	Gene Ontology	Cellular Component	cell cortex region	0.000365631	FBgn0000017,FBgn0000499,FBgn0001104,FBgn0001624,FBgn0003514,FBgn0003520,FBgn0005536,FBgn0011674,FBgn0011739,FBgn0013718,FBgn0014020,FBgn0014141,FBgn0020278,FBgn0020510,FBgn0020621,FBgn0021760,FBgn0023172,FBgn0023388,FBgn0025864,FBgn0026192,FBgn0031090,FBgn0032859,FBgn0033539,FBgn0034408,FBgn0034970,FBgn0039994,FBgn0040080,FBgn0053193,FBgn0067864,FBgn0086779,FBgn0260941,FBgn0261570,FBgn0261822,FBg…	GO:0099738	0.809807324	0.20235799	False
Upregulated	Gene Ontology	Cellular Component	plasma membrane bounded cell projection	1.00887E-05	FBgn0000017,FBgn0000229,FBgn0000253,FBgn0000273,FBgn0000308,FBgn0000316,FBgn0000384,FBgn0000414,FBgn0001087,FBgn0001108,FBgn0001308,FBgn0001624,FBgn0001965,FBgn0003218,FBgn0003371,FBgn0003447,FBgn0003520,FBgn0003744,FBgn0004380,FBgn0004419,FBgn0004435,FBgn0004574,FBgn0010051,FBgn0010238,FBgn0010246,FBgn0010303,FBgn0010333,FBgn0010341,FBgn0011288,FBgn0011747,FBgn0013733,FBgn0013759,FBgn0014007,FBg…	GO:0120025	0.956579138	3.11E-05	False
Upregulated	Gene Ontology	Cellular Component	GTPase complex	0.008081869	FBgn0000384,FBgn0001104,FBgn0001105,FBgn0001122,FBgn0001123,FBgn0004435,FBgn0004921,FBgn0033756,FBgn0050054,FBgn0267252	GO:1905360	0.923808506	0.26543115	False
Upregulated	Gene Ontology	Molecular Function	protein binding	1.70E-28	FBgn0000017,FBgn0000083,FBgn0000115,FBgn0000173,FBgn0000183,FBgn0000228,FBgn0000229,FBgn0000253,FBgn0000256,FBgn0000257,FBgn0000273,FBgn0000286,FBgn0000308,FBgn0000319,FBgn0000339,FBgn0000370,FBgn0000384,FBgn0000394,FBgn0000414,FBgn0000499,FBgn0000524,FBgn0000547,FBgn0000611,FBgn0000636,FBgn0000709,FBgn0000723,FBgn0001098,FBgn0001104,FBgn0001108,FBgn0001122,FBgn0001123,FBgn0001137,FBgn0001169,FBg…	GO:0005515	0.939943527	0	False
Upregulated	Gene Ontology	Molecular Function	GTPase regulator activity	1.10E-10	FBgn0001965,FBgn0002121,FBgn0003041,FBgn0003969,FBgn0004868,FBgn0005198,FBgn0015269,FBgn0015513,FBgn0015803,FBgn0020278,FBgn0020304,FBgn0020620,FBgn0022960,FBgn0023172,FBgn0023508,FBgn0024277,FBgn0025802,FBgn0025836,FBgn0025864,FBgn0026056,FBgn0026090,FBgn0026179,FBgn0026378,FBgn0027509,FBgn0027561,FBgn0028292,FBgn0028500,FBgn0028509,FBgn0028538,FBgn0029736,FBgn0029778,FBgn0030286,FBgn0030412,FBg…	GO:0030695	0.793738578	0.84040433	True
Upregulated	Gene Ontology	Molecular Function	nucleoside-triphosphatase regulator activity	1.10E-10	FBgn0001965,FBgn0002121,FBgn0003041,FBgn0003969,FBgn0004868,FBgn0005198,FBgn0015269,FBgn0015513,FBgn0015803,FBgn0020278,FBgn0020304,FBgn0020620,FBgn0022960,FBgn0023172,FBgn0023508,FBgn0024277,FBgn0025802,FBgn0025836,FBgn0025864,FBgn0026056,FBgn0026090,FBgn0026179,FBgn0026378,FBgn0027509,FBgn0027561,FBgn0028292,FBgn0028500,FBgn0028509,FBgn0028538,FBgn0029736,FBgn0029778,FBgn0030286,FBgn0030412,FBg…	GO:0060589	0.811699148	0.84040433	True
Upregulated	Gene Ontology	Molecular Function	enzyme regulator activity	1.62E-10	FBgn0000239,FBgn0000253,FBgn0000259,FBgn0001965,FBgn0002121,FBgn0003041,FBgn0003205,FBgn0003969,FBgn0004177,FBgn0004597,FBgn0004868,FBgn0004889,FBgn0005198,FBgn0005536,FBgn0011573,FBgn0013749,FBgn0013750,FBgn0015269,FBgn0015513,FBgn0015614,FBgn0015803,FBgn0017572,FBgn0020278,FBgn0020304,FBgn0020381,FBgn0020386,FBgn0020620,FBgn0022936,FBgn0022960,FBgn0023172,FBgn0023508,FBgn0023517,FBgn0024277,FBg…	GO:0030234	0.809376622	0	False
Upregulated	Gene Ontology	Molecular Function	molecular function regulator	3.47E-10	FBgn0000239,FBgn0000253,FBgn0000259,FBgn0001137,FBgn0001965,FBgn0002121,FBgn0003041,FBgn0003205,FBgn0003969,FBgn0004177,FBgn0004597,FBgn0004868,FBgn0004889,FBgn0005198,FBgn0005536,FBgn0005672,FBgn0011573,FBgn0013749,FBgn0013750,FBgn0015269,FBgn0015513,FBgn0015614,FBgn0015776,FBgn0015777,FBgn0015803,FBgn0016059,FBgn0017572,FBgn0020278,FBgn0020304,FBgn0020381,FBgn0020386,FBgn0020620,FBgn0022936,FBg…	GO:0098772	1	0	False
Upregulated	Gene Ontology	Molecular Function	cytoskeletal protein binding	8.61E-10	FBgn0000083,FBgn0000183,FBgn0000228,FBgn0000253,FBgn0000256,FBgn0000308,FBgn0000709,FBgn0001108,FBgn0001202,FBgn0001308,FBgn0001316,FBgn0001961,FBgn0002121,FBgn0003392,FBgn0003447,FBgn0003475,FBgn0003514,FBgn0003654,FBgn0004380,FBgn0004381,FBgn0004387,FBgn0004397,FBgn0004687,FBgn0010215,FBgn0010246,FBgn0010434,FBgn0011570,FBgn0011661,FBgn0011726,FBgn0011742,FBgn0011747,FBgn0013726,FBgn0013733,FBg…	GO:0008092	0.733964308	0.06985935	False
Upregulated	Gene Ontology	Molecular Function	molecular adaptor activity	1.20E-09	FBgn0000183,FBgn0000330,FBgn0000499,FBgn0001087,FBgn0001105,FBgn0001990,FBgn0003447,FBgn0004638,FBgn0010303,FBgn0010380,FBgn0011288,FBgn0011674,FBgn0011708,FBgn0011710,FBgn0011747,FBgn0013726,FBgn0014029,FBgn0015509,FBgn0015803,FBgn0023388,FBgn0024187,FBgn0024833,FBgn0025608,FBgn0025802,FBgn0026597,FBgn0028552,FBgn0028717,FBgn0029881,FBgn0029903,FBgn0030089,FBgn0030141,FBgn0031106,FBgn0031458,FBg…	GO:0060090	1	0	False
Upregulated	Gene Ontology	Molecular Function	GTPase activator activity	3.97E-09	FBgn0001965,FBgn0002121,FBgn0003041,FBgn0003969,FBgn0005198,FBgn0015269,FBgn0015513,FBgn0015803,FBgn0020278,FBgn0020304,FBgn0020620,FBgn0022960,FBgn0023172,FBgn0023508,FBgn0024277,FBgn0025802,FBgn0025836,FBgn0025864,FBgn0026056,FBgn0026090,FBgn0026179,FBgn0027509,FBgn0027561,FBgn0028292,FBgn0028500,FBgn0028509,FBgn0028538,FBgn0029736,FBgn0029778,FBgn0030286,FBgn0030412,FBgn0030685,FBgn0031216,FBg…	GO:0005096	0.794419334	0.98992238	True
Upregulated	Gene Ontology	Molecular Function	protein-macromolecule adaptor activity	1.23E-07	FBgn0000183,FBgn0000330,FBgn0000499,FBgn0001087,FBgn0001105,FBgn0001990,FBgn0003447,FBgn0004638,FBgn0010303,FBgn0010380,FBgn0011288,FBgn0011674,FBgn0011708,FBgn0011747,FBgn0024187,FBgn0024833,FBgn0025608,FBgn0025802,FBgn0028552,FBgn0028717,FBgn0029881,FBgn0029903,FBgn0030089,FBgn0030141,FBgn0031106,FBgn0031458,FBgn0032042,FBgn0033402,FBgn0034913,FBgn0035965,FBgn0036309,FBgn0036341,FBgn0036484,FBg…	GO:0030674	0.901003262	0	False
Upregulated	Gene Ontology	Molecular Function	phospholipid binding	4.75E-07	FBgn0000083,FBgn0000084,FBgn0000499,FBgn0000709,FBgn0000723,FBgn0003041,FBgn0003218,FBgn0004387,FBgn0010051,FBgn0010246,FBgn0027561,FBgn0027569,FBgn0028582,FBgn0029976,FBgn0030055,FBgn0030685,FBgn0030694,FBgn0030749,FBgn0031457,FBgn0031534,FBgn0032005,FBgn0032191,FBgn0032476,FBgn0032935,FBgn0033244,FBgn0033402,FBgn0033434,FBgn0033935,FBgn0033996,FBgn0034433,FBgn0034529,FBgn0035533,FBgn0036309,FBg…	GO:0005543	0.865296594	0.06223238	False
Upregulated	Gene Ontology	Molecular Function	catalytic activity, acting on a protein	9.11E-07	FBgn0000017,FBgn0000173,FBgn0000229,FBgn0000273,FBgn0000318,FBgn0000455,FBgn0000524,FBgn0000711,FBgn0000723,FBgn0001247,FBgn0002413,FBgn0002431,FBgn0003079,FBgn0003093,FBgn0003134,FBgn0003139,FBgn0003256,FBgn0003317,FBgn0003330,FBgn0003371,FBgn0003557,FBgn0003744,FBgn0004103,FBgn0004177,FBgn0004436,FBgn0004509,FBgn0004648,FBgn0005632,FBgn0005640,FBgn0005777,FBgn0010269,FBgn0010288,FBgn0010303,FBg…	GO:0140096	0.977122886	null	False
Upregulated	Gene Ontology	Molecular Function	enzyme binding	2.80551E-06	FBgn0000173,FBgn0000183,FBgn0001202,FBgn0002121,FBgn0003041,FBgn0003079,FBgn0003231,FBgn0003256,FBgn0003943,FBgn0004583,FBgn0004636,FBgn0005198,FBgn0005536,FBgn0010269,FBgn0010303,FBgn0010333,FBgn0010341,FBgn0011217,FBgn0011573,FBgn0011656,FBgn0011710,FBgn0013726,FBgn0013987,FBgn0014020,FBgn0015283,FBgn0015296,FBgn0015509,FBgn0017418,FBgn0020224,FBgn0020497,FBgn0020621,FBgn0022768,FBgn0023517,FBg…	GO:0019899	0.740522285	0.60429039	True
Upregulated	Gene Ontology	Molecular Function	protein kinase activity	1.85546E-05	FBgn0000017,FBgn0000229,FBgn0000273,FBgn0000723,FBgn0002413,FBgn0003079,FBgn0003093,FBgn0003256,FBgn0003317,FBgn0003371,FBgn0003744,FBgn0005640,FBgn0010269,FBgn0010303,FBgn0010379,FBgn0010909,FBgn0011300,FBgn0011739,FBgn0011817,FBgn0013759,FBgn0013987,FBgn0015024,FBgn0015295,FBgn0015765,FBgn0015772,FBgn0016930,FBgn0019990,FBgn0020386,FBgn0020440,FBgn0020621,FBgn0021796,FBgn0023081,FBgn0023097,FBg…	GO:0004672	0.827166054	0	False
Upregulated	Gene Ontology	Molecular Function	GTPase binding	1.8651E-05	FBgn0000183,FBgn0001202,FBgn0003041,FBgn0020497,FBgn0020621,FBgn0024921,FBgn0025641,FBgn0025802,FBgn0025864,FBgn0026056,FBgn0027335,FBgn0028500,FBgn0028538,FBgn0029912,FBgn0030435,FBgn0030699,FBgn0031456,FBgn0031710,FBgn0034708,FBgn0034854,FBgn0035704,FBgn0035916,FBgn0036257,FBgn0036614,FBgn0037265,FBgn0037750,FBgn0037881,FBgn0037949,FBgn0037979,FBgn0038320,FBgn0038427,FBgn0038593,FBgn0038816,FBg…	GO:0051020	0.746294287	0.78687346	True
Upregulated	Gene Ontology	Molecular Function	SNARE binding	2.72274E-05	FBgn0000257,FBgn0002121,FBgn0004574,FBgn0011232,FBgn0011288,FBgn0011708,FBgn0028552,FBgn0030412,FBgn0031106,FBgn0031710,FBgn0032499,FBgn0033460,FBgn0034271,FBgn0034913,FBgn0036341,FBgn0036643,FBgn0037084,FBgn0086372,FBgn0250791,FBgn0260856,FBgn0260857,FBgn0260862,FBgn0261049,FBgn0264978,FBgn0266186,FBgn0266671,FBgn0266720,FBgn0267849,FBgn0285911	GO:0000149	0.782538546	0.47740619	True
Upregulated	Gene Ontology	Molecular Function	clathrin binding	3.60854E-05	FBgn0000183,FBgn0000319,FBgn0010380,FBgn0024833,FBgn0028582,FBgn0030089,FBgn0030141,FBgn0035995,FBgn0036309,FBgn0037218,FBgn0038223,FBgn0039132,FBgn0043012,FBgn0086372,FBgn0261279,FBgn0263351,FBgn0264855	GO:0030276	0.776893587	0.49330149	True
Upregulated	Gene Ontology	Molecular Function	small GTPase binding	4.45365E-05	FBgn0000183,FBgn0001202,FBgn0003041,FBgn0020497,FBgn0020621,FBgn0024921,FBgn0025641,FBgn0025802,FBgn0025864,FBgn0026056,FBgn0027335,FBgn0028500,FBgn0028538,FBgn0029912,FBgn0030435,FBgn0030699,FBgn0031456,FBgn0031710,FBgn0034708,FBgn0034854,FBgn0036257,FBgn0036614,FBgn0037265,FBgn0037750,FBgn0037881,FBgn0037949,FBgn0037979,FBgn0038320,FBgn0038427,FBgn0038593,FBgn0038816,FBgn0044826,FBgn0050115,FBg…	GO:0031267	0.746756862	0.5312128	True
Upregulated	Gene Ontology	Molecular Function	GTPase activity	0.000131858	FBgn0000115,FBgn0000384,FBgn0001104,FBgn0001122,FBgn0001123,FBgn0003205,FBgn0003206,FBgn0003392,FBgn0003884,FBgn0003886,FBgn0003888,FBgn0003890,FBgn0004435,FBgn0004636,FBgn0004908,FBgn0010333,FBgn0010341,FBgn0010348,FBgn0011710,FBgn0013726,FBgn0013749,FBgn0013750,FBgn0014009,FBgn0014010,FBgn0014020,FBgn0014029,FBgn0014380,FBgn0015286,FBgn0015789,FBgn0015790,FBgn0015791,FBgn0015793,FBgn0015795,FBg…	GO:0003924	0.96907094	0.04449122	False
Upregulated	Gene Ontology	Molecular Function	lipid binding	0.000175672	FBgn0000083,FBgn0000084,FBgn0000499,FBgn0000709,FBgn0000723,FBgn0003041,FBgn0003218,FBgn0004387,FBgn0010051,FBgn0010246,FBgn0027561,FBgn0027569,FBgn0028582,FBgn0029976,FBgn0030055,FBgn0030529,FBgn0030685,FBgn0030694,FBgn0030749,FBgn0031457,FBgn0031534,FBgn0032005,FBgn0032191,FBgn0032476,FBgn0032775,FBgn0032935,FBgn0033052,FBgn0033244,FBgn0033402,FBgn0033434,FBgn0033463,FBgn0033935,FBgn0033996,FBg…	GO:0008289	0.949854367	0.06772544	False
Upregulated	Gene Ontology	Molecular Function	actin binding	0.000179315	FBgn0000308,FBgn0000709,FBgn0001961,FBgn0003392,FBgn0003447,FBgn0003475,FBgn0004397,FBgn0010215,FBgn0010246,FBgn0010434,FBgn0011570,FBgn0011661,FBgn0011726,FBgn0011742,FBgn0013726,FBgn0013733,FBgn0014133,FBgn0014141,FBgn0024273,FBgn0025641,FBgn0025865,FBgn0026059,FBgn0026084,FBgn0027932,FBgn0028894,FBgn0029095,FBgn0029157,FBgn0029881,FBgn0029903,FBgn0030955,FBgn0031437,FBgn0032859,FBgn0033244,FBg…	GO:0003779	0.746183909	0.58583068	True
Upregulated	Gene Ontology	Molecular Function	ubiquitin-protein transferase activity	0.000383437	FBgn0000173,FBgn0000524,FBgn0002431,FBgn0003330,FBgn0003557,FBgn0004436,FBgn0011217,FBgn0011230,FBgn0015320,FBgn0015509,FBgn0017418,FBgn0020224,FBgn0023097,FBgn0025574,FBgn0026316,FBgn0027052,FBgn0027512,FBgn0028467,FBgn0028475,FBgn0029006,FBgn0029152,FBgn0029911,FBgn0029996,FBgn0030514,FBgn0030863,FBgn0031474,FBgn0032208,FBgn0032956,FBgn0033260,FBgn0033544,FBgn0033783,FBgn0034312,FBgn0034573,FBg…	GO:0004842	0.887541497	0.50306153	True
Upregulated	Gene Ontology	Molecular Function	guanyl nucleotide binding	0.000386978	FBgn0000115,FBgn0000384,FBgn0001104,FBgn0001122,FBgn0001123,FBgn0003205,FBgn0003206,FBgn0003392,FBgn0003884,FBgn0003886,FBgn0003888,FBgn0003890,FBgn0004435,FBgn0004636,FBgn0004908,FBgn0010333,FBgn0010341,FBgn0010348,FBgn0011710,FBgn0013726,FBgn0013749,FBgn0013750,FBgn0014009,FBgn0014010,FBgn0014020,FBgn0014029,FBgn0015286,FBgn0015789,FBgn0015790,FBgn0015791,FBgn0015793,FBgn0015795,FBgn0015797,FBg…	GO:0019001	0.907148849	0.07739283	False
Upregulated	Gene Ontology	Molecular Function	phosphatidylinositol binding	0.000679134	FBgn0000709,FBgn0003041,FBgn0003218,FBgn0004387,FBgn0010051,FBgn0010246,FBgn0027561,FBgn0027569,FBgn0029976,FBgn0030055,FBgn0030694,FBgn0031457,FBgn0031534,FBgn0032005,FBgn0032191,FBgn0032476,FBgn0032935,FBgn0033244,FBgn0033402,FBgn0033434,FBgn0033935,FBgn0033996,FBgn0034529,FBgn0036309,FBgn0037648,FBgn0037884,FBgn0038065,FBgn0044452,FBgn0050372,FBgn0052758,FBgn0086347,FBgn0086372,FBgn0086779,FBg…	GO:0035091	0.861723001	0.84028779	True
Upregulated	Gene Ontology	Molecular Function	ubiquitin-like protein transferase activity	0.001268692	FBgn0000173,FBgn0000524,FBgn0002431,FBgn0003330,FBgn0003557,FBgn0004436,FBgn0011217,FBgn0011230,FBgn0015320,FBgn0015509,FBgn0017418,FBgn0020224,FBgn0023097,FBgn0025574,FBgn0026316,FBgn0027052,FBgn0027512,FBgn0028467,FBgn0028475,FBgn0029006,FBgn0029152,FBgn0029911,FBgn0029996,FBgn0030514,FBgn0030863,FBgn0031474,FBgn0032208,FBgn0032956,FBgn0033260,FBgn0033544,FBgn0033783,FBgn0034312,FBgn0034573,FBg…	GO:0019787	0.889909547	0.46816022	True
Upregulated	Gene Ontology	Molecular Function	GTP binding	0.001819982	FBgn0000115,FBgn0001104,FBgn0001122,FBgn0001123,FBgn0003205,FBgn0003206,FBgn0003392,FBgn0003884,FBgn0003886,FBgn0003888,FBgn0003890,FBgn0004636,FBgn0004908,FBgn0010333,FBgn0010341,FBgn0010348,FBgn0011710,FBgn0013726,FBgn0013749,FBgn0013750,FBgn0014009,FBgn0014010,FBgn0014020,FBgn0014029,FBgn0015286,FBgn0015789,FBgn0015790,FBgn0015791,FBgn0015793,FBgn0015795,FBgn0015797,FBgn0016693,FBgn0016701,FBg…	GO:0005525	0.874131502	0.39156315	False
Upregulated	Gene Ontology	Molecular Function	kinase activity	0.002689228	FBgn0000017,FBgn0000229,FBgn0000273,FBgn0000536,FBgn0000723,FBgn0001624,FBgn0002413,FBgn0003079,FBgn0003093,FBgn0003256,FBgn0003317,FBgn0003371,FBgn0003744,FBgn0004373,FBgn0005640,FBgn0010269,FBgn0010303,FBgn0010379,FBgn0010909,FBgn0011300,FBgn0011739,FBgn0011817,FBgn0013759,FBgn0013987,FBgn0015024,FBgn0015279,FBgn0015295,FBgn0015765,FBgn0015772,FBgn0016930,FBgn0019990,FBgn0020386,FBgn0020440,FBg…	GO:0016301	0.865291223	0.77627232	True
Upregulated	Gene Ontology	Molecular Function	phosphotransferase activity, alcohol group as acceptor	0.002721972	FBgn0000017,FBgn0000229,FBgn0000273,FBgn0000536,FBgn0000723,FBgn0002413,FBgn0003079,FBgn0003093,FBgn0003256,FBgn0003317,FBgn0003371,FBgn0003744,FBgn0004373,FBgn0005640,FBgn0010269,FBgn0010303,FBgn0010379,FBgn0010909,FBgn0011300,FBgn0011739,FBgn0011817,FBgn0013759,FBgn0013987,FBgn0015024,FBgn0015279,FBgn0015295,FBgn0015765,FBgn0015772,FBgn0016930,FBgn0019990,FBgn0020386,FBgn0020440,FBgn0020621,FBg…	GO:0016773	0.87084311	4672	True
Upregulated	Gene Ontology	Molecular Function	guanyl ribonucleotide binding	0.003807673	FBgn0000115,FBgn0001104,FBgn0001122,FBgn0001123,FBgn0003205,FBgn0003206,FBgn0003392,FBgn0003884,FBgn0003886,FBgn0003888,FBgn0003890,FBgn0004636,FBgn0004908,FBgn0010333,FBgn0010341,FBgn0010348,FBgn0011710,FBgn0013726,FBgn0013749,FBgn0013750,FBgn0014009,FBgn0014010,FBgn0014020,FBgn0014029,FBgn0015286,FBgn0015789,FBgn0015790,FBgn0015791,FBgn0015793,FBgn0015795,FBgn0015797,FBgn0016693,FBgn0016701,FBg…	GO:0032561	0.873892975	0.97406502	True
Upregulated	Gene Ontology	Molecular Function	cargo adaptor activity	0.004099608	FBgn0000330,FBgn0001087,FBgn0010380,FBgn0024833,FBgn0030089,FBgn0030141,FBgn0036309,FBgn0038223,FBgn0043012,FBgn0263351,FBgn0264855	GO:0140312	0.903898026	0.8392981	True
Upregulated	Gene Ontology	Molecular Function	phosphatidylinositol phosphate binding	0.015280638	FBgn0000709,FBgn0003041,FBgn0004387,FBgn0010246,FBgn0027561,FBgn0027569,FBgn0029976,FBgn0030055,FBgn0030694,FBgn0031457,FBgn0031534,FBgn0032005,FBgn0032935,FBgn0033402,FBgn0033434,FBgn0033935,FBgn0034529,FBgn0036309,FBgn0037648,FBgn0037884,FBgn0038065,FBgn0044452,FBgn0050372,FBgn0052758,FBgn0086347,FBgn0086372,FBgn0086779,FBgn0086785,FBgn0261988,FBgn0266667,FBgn0266669,FBgn0267378	GO:1901981	0.869554773	0.85215185	True
Upregulated	Gene Ontology	Molecular Function	guanyl-nucleotide exchange factor activity	0.01974826	FBgn0001965,FBgn0003041,FBgn0015513,FBgn0015803,FBgn0023172,FBgn0024277,FBgn0025802,FBgn0025836,FBgn0025864,FBgn0026090,FBgn0026179,FBgn0027561,FBgn0028292,FBgn0028500,FBgn0028538,FBgn0030286,FBgn0031216,FBgn0031640,FBgn0032642,FBgn0033973,FBgn0034158,FBgn0034230,FBgn0035470,FBgn0036932,FBgn0037116,FBgn0050115,FBgn0051158,FBgn0085421,FBgn0086779,FBgn0259228,FBgn0260860,FBgn0260861,FBgn0261547,FBg…	GO:0005085	0.801139831	0.94469973	True
Upregulated	Gene Ontology	Molecular Function	thiol-dependent deubiquitinase	0.028893118	FBgn0005632,FBgn0010288,FBgn0011327,FBgn0016756,FBgn0026738,FBgn0030366,FBgn0030973,FBgn0031187,FBgn0032210,FBgn0032214,FBgn0032216,FBgn0033551,FBgn0033738,FBgn0033916,FBgn0035402,FBgn0035593,FBgn0036180,FBgn0036913,FBgn0037734,FBgn0038862,FBgn0039773,FBgn0050421,FBgn0052479	GO:0004843	0.91129344	0.42356831	True
Upregulated	Gene Ontology	Molecular Function	signaling receptor binding	0.044483439	FBgn0000384,FBgn0000414,FBgn0000499,FBgn0000524,FBgn0000547,FBgn0000723,FBgn0001104,FBgn0001122,FBgn0001123,FBgn0001137,FBgn0003041,FBgn0003557,FBgn0003969,FBgn0004435,FBgn0004638,FBgn0004657,FBgn0005672,FBgn0010395,FBgn0011573,FBgn0013759,FBgn0014411,FBgn0015295,FBgn0015296,FBgn0016059,FBgn0020224,FBgn0023518,FBgn0025777,FBgn0026597,FBgn0027338,FBgn0027932,FBgn0028484,FBgn0028717,FBgn0030748,FBg…	GO:0005102	0.743883573	0.59326688	True
Upregulated	Gene Ontology	Molecular Function	clathrin adaptor activity	0.04647737	FBgn0010380,FBgn0024833,FBgn0030089,FBgn0030141,FBgn0036309,FBgn0038223,FBgn0043012,FBgn0263351,FBgn0264855	GO:0035615	0.708424984	0.83670866	True
Upregulated	Kegg-Reactome	Pathway	Membrane Trafficking	5.42E-30	FBgn0000042,FBgn0000115,FBgn0000183,FBgn0000319,FBgn0000339,FBgn0000414,FBgn0000499,FBgn0001108,FBgn0001308,FBgn0001961,FBgn0003392,FBgn0003654,FBgn0003884,FBgn0003888,FBgn0003890,FBgn0004380,FBgn0004381,FBgn0004387,FBgn0004638,FBgn0004868,FBgn0005198,FBgn0010235,FBgn0010348,FBgn0010379,FBgn0010380,FBgn0010622,FBgn0011288,FBgn0011570,FBgn0011708,FBgn0011742,FBgn0011745,FBgn0011747,FBgn0013750,FBg…	R-DME-199991	NA	NA	NA
Upregulated	Kegg-Reactome	Pathway	Vesicle-mediated transport	5.42E-30	FBgn0000042,FBgn0000115,FBgn0000183,FBgn0000319,FBgn0000339,FBgn0000414,FBgn0000499,FBgn0001108,FBgn0001308,FBgn0001961,FBgn0003392,FBgn0003654,FBgn0003884,FBgn0003888,FBgn0003890,FBgn0004380,FBgn0004381,FBgn0004387,FBgn0004638,FBgn0004868,FBgn0005198,FBgn0010235,FBgn0010348,FBgn0010379,FBgn0010380,FBgn0010622,FBgn0011288,FBgn0011570,FBgn0011708,FBgn0011742,FBgn0011745,FBgn0011747,FBgn0013750,FBg…	R-DME-5653656	NA	NA	NA
Upregulated	Kegg-Reactome	Pathway	Signal Transduction	3.88E-22	FBgn0000017,FBgn0000042,FBgn0000084,FBgn0000229,FBgn0000253,FBgn0000259,FBgn0000273,FBgn0000319,FBgn0000384,FBgn0000499,FBgn0000524,FBgn0000711,FBgn0001104,FBgn0001105,FBgn0001122,FBgn0001123,FBgn0001250,FBgn0001291,FBgn0001297,FBgn0001624,FBgn0001961,FBgn0001965,FBgn0002413,FBgn0002521,FBgn0003041,FBgn0003042,FBgn0003079,FBgn0003093,FBgn0003205,FBgn0003256,FBgn0003330,FBgn0003334,FBgn0003371,FBg…	R-DME-162582	NA	NA	NA
Upregulated	Kegg-Reactome	Pathway	Endocytosis	7.45E-16	FBgn0000319,FBgn0003392,FBgn0003557,FBgn0010341,FBgn0013718,FBgn0013750,FBgn0014010,FBgn0014020,FBgn0015790,FBgn0015795,FBgn0016693,FBgn0020224,FBgn0021814,FBgn0022027,FBgn0025800,FBgn0026179,FBgn0026192,FBgn0026369,FBgn0026479,FBgn0027335,FBgn0027363,FBgn0028509,FBgn0028582,FBgn0029006,FBgn0030894,FBgn0031450,FBgn0033349,FBgn0034433,FBgn0034744,FBgn0035251,FBgn0035589,FBgn0036666,FBgn0036740,FBg…	4144	NA	NA	NA
Upregulated	Kegg-Reactome	Pathway	Signaling by Rho GTPases	3.24E-11	FBgn0000017,FBgn0000042,FBgn0000319,FBgn0000384,FBgn0000499,FBgn0000711,FBgn0001624,FBgn0001961,FBgn0001965,FBgn0003041,FBgn0003256,FBgn0003514,FBgn0003557,FBgn0003744,FBgn0004638,FBgn0004657,FBgn0004687,FBgn0004828,FBgn0004907,FBgn0005536,FBgn0005632,FBgn0010333,FBgn0010341,FBgn0011288,FBgn0011570,FBgn0011573,FBgn0011708,FBgn0011742,FBgn0011771,FBgn0013733,FBgn0014020,FBgn0014133,FBgn0014141,FBg…	R-DME-194315	NA	NA	NA
Upregulated	Kegg-Reactome	Pathway	Immune System	3.38E-10	FBgn0000017,FBgn0000042,FBgn0000084,FBgn0000173,FBgn0000229,FBgn0000253,FBgn0000259,FBgn0000273,FBgn0000416,FBgn0001250,FBgn0001291,FBgn0001297,FBgn0001624,FBgn0001941,FBgn0001942,FBgn0001961,FBgn0001965,FBgn0003079,FBgn0003093,FBgn0003205,FBgn0003256,FBgn0003416,FBgn0003557,FBgn0003888,FBgn0003890,FBgn0004177,FBgn0004395,FBgn0004397,FBgn0004436,FBgn0004574,FBgn0004636,FBgn0004638,FBgn0004648,FBg…	R-DME-168256	NA	NA	NA
Upregulated	Kegg-Reactome	Pathway	Signaling by Rho GTPases, Miro GTPases and RHOBTB3	4.02E-10	FBgn0000017,FBgn0000042,FBgn0000319,FBgn0000384,FBgn0000499,FBgn0000711,FBgn0001624,FBgn0001961,FBgn0001965,FBgn0003041,FBgn0003256,FBgn0003514,FBgn0003557,FBgn0003744,FBgn0004638,FBgn0004657,FBgn0004687,FBgn0004828,FBgn0004907,FBgn0005536,FBgn0005632,FBgn0010333,FBgn0010341,FBgn0011288,FBgn0011570,FBgn0011573,FBgn0011708,FBgn0011742,FBgn0011771,FBgn0013733,FBgn0014020,FBgn0014133,FBgn0014141,FBg…	R-DME-9716542	NA	NA	NA
Upregulated	Kegg-Reactome	Pathway	Intra-Golgi and retrograde Golgi-to-ER traffic	8.69E-10	FBgn0000115,FBgn0000183,FBgn0001108,FBgn0001308,FBgn0003654,FBgn0003884,FBgn0003888,FBgn0003890,FBgn0004380,FBgn0004381,FBgn0004387,FBgn0010235,FBgn0010348,FBgn0010622,FBgn0011570,FBgn0011708,FBgn0011745,FBgn0015754,FBgn0015797,FBgn0021825,FBgn0024689,FBgn0025724,FBgn0025725,FBgn0025809,FBgn0026634,FBgn0027496,FBgn0027505,FBgn0028421,FBgn0028552,FBgn0028968,FBgn0028969,FBgn0029912,FBgn0029959,FBg…	R-DME-6811442	NA	NA	NA
Upregulated	Kegg-Reactome	Pathway	Drosophila signaling pathways	2.85E-09	FBgn0000173,FBgn0000229,FBgn0000259,FBgn0000273,FBgn0000499,FBgn0000711,FBgn0001235,FBgn0001291,FBgn0001297,FBgn0001990,FBgn0002413,FBgn0003079,FBgn0003134,FBgn0003205,FBgn0003345,FBgn0003371,FBgn0003514,FBgn0003943,FBgn0004103,FBgn0004177,FBgn0004583,FBgn0004687,FBgn0004889,FBgn0004907,FBgn0005198,FBgn0005536,FBgn0010269,FBgn0010303,FBgn0010333,FBgn0010379,FBgn0010909,FBgn0011217,FBgn0011327,FBg…	R-DME-5252538	NA	NA	NA
Upregulated	Kegg-Reactome	Pathway	RHO GTPase cycle	6.46E-09	FBgn0000017,FBgn0000042,FBgn0000319,FBgn0000384,FBgn0001965,FBgn0003041,FBgn0003557,FBgn0003744,FBgn0004638,FBgn0004657,FBgn0005632,FBgn0010333,FBgn0010341,FBgn0011288,FBgn0011570,FBgn0011573,FBgn0011708,FBgn0011771,FBgn0013733,FBgn0014020,FBgn0014133,FBgn0014189,FBgn0014380,FBgn0015795,FBgn0015803,FBgn0020621,FBgn0023081,FBgn0023172,FBgn0023388,FBgn0024754,FBgn0025608,FBgn0025641,FBgn0025741,FBg…	R-DME-9012999	NA	NA	NA
Upregulated	Kegg-Reactome	Pathway	Hemostasis	3.26E-08	FBgn0000084,FBgn0000253,FBgn0000273,FBgn0000384,FBgn0000416,FBgn0001104,FBgn0001105,FBgn0001123,FBgn0001250,FBgn0001308,FBgn0001965,FBgn0003079,FBgn0003093,FBgn0003117,FBgn0003205,FBgn0003256,FBgn0003416,FBgn0003884,FBgn0003888,FBgn0003890,FBgn0004380,FBgn0004381,FBgn0004387,FBgn0004397,FBgn0004435,FBgn0004456,FBgn0004574,FBgn0004636,FBgn0004638,FBgn0004657,FBgn0004828,FBgn0004907,FBgn0004921,FBg…	R-DME-109582	NA	NA	NA
Upregulated	Kegg-Reactome	Pathway	Transport to the Golgi and subsequent modification	3.48E-08	FBgn0000339,FBgn0001108,FBgn0003654,FBgn0003884,FBgn0003888,FBgn0003890,FBgn0010348,FBgn0010622,FBgn0011570,FBgn0011708,FBgn0011745,FBgn0011747,FBgn0021825,FBgn0024689,FBgn0025724,FBgn0025725,FBgn0026616,FBgn0026634,FBgn0027496,FBgn0027538,FBgn0028552,FBgn0028968,FBgn0028969,FBgn0028984,FBgn0030276,FBgn0031050,FBgn0031536,FBgn0032258,FBgn0033206,FBgn0033401,FBgn0033460,FBgn0034577,FBgn0035287,FBg…	R-DME-948021	NA	NA	NA
Upregulated	Kegg-Reactome	Pathway	RAC1 GTPase cycle	1.26E-07	FBgn0000017,FBgn0000384,FBgn0001965,FBgn0003041,FBgn0004657,FBgn0010333,FBgn0010341,FBgn0011288,FBgn0011771,FBgn0015795,FBgn0015803,FBgn0020621,FBgn0023081,FBgn0023172,FBgn0025836,FBgn0026056,FBgn0026192,FBgn0029778,FBgn0030685,FBgn0031030,FBgn0031216,FBgn0032821,FBgn0033539,FBgn0033996,FBgn0035498,FBgn0036257,FBgn0036518,FBgn0036688,FBgn0036921,FBgn0036932,FBgn0037116,FBgn0038320,FBgn0038747,FBg…	R-DME-9013149	NA	NA	NA
Upregulated	Kegg-Reactome	Pathway	ER to Golgi Anterograde Transport	4.99E-07	FBgn0000339,FBgn0001108,FBgn0003654,FBgn0003884,FBgn0003888,FBgn0003890,FBgn0010348,FBgn0010622,FBgn0011570,FBgn0011708,FBgn0011745,FBgn0011747,FBgn0021825,FBgn0024689,FBgn0025724,FBgn0025725,FBgn0026634,FBgn0027496,FBgn0028552,FBgn0028968,FBgn0028969,FBgn0028984,FBgn0030276,FBgn0031050,FBgn0031536,FBgn0032258,FBgn0033206,FBgn0033401,FBgn0033460,FBgn0034577,FBgn0037998,FBgn0038299,FBgn0038303,FBg…	R-DME-199977	NA	NA	NA
Upregulated	Kegg-Reactome	Pathway	COPI-mediated anterograde transport	1.67816E-06	FBgn0001108,FBgn0003654,FBgn0003884,FBgn0003888,FBgn0003890,FBgn0010348,FBgn0010622,FBgn0011570,FBgn0011708,FBgn0011745,FBgn0011747,FBgn0021825,FBgn0024689,FBgn0025724,FBgn0025725,FBgn0026634,FBgn0027496,FBgn0028552,FBgn0028968,FBgn0028969,FBgn0030276,FBgn0031050,FBgn0031536,FBgn0032258,FBgn0033206,FBgn0033401,FBgn0034577,FBgn0037998,FBgn0040087,FBgn0040228,FBgn0044871,FBgn0051040,FBgn0250789,FBg…	R-DME-6807878	NA	NA	NA
Upregulated	Kegg-Reactome	Pathway	Signaling by WNT	2.20164E-06	FBgn0000253,FBgn0000259,FBgn0000319,FBgn0000499,FBgn0001104,FBgn0001105,FBgn0001122,FBgn0002413,FBgn0003205,FBgn0003371,FBgn0004177,FBgn0004907,FBgn0004921,FBgn0010333,FBgn0010379,FBgn0010380,FBgn0011817,FBgn0011826,FBgn0014020,FBgn0014411,FBgn0015024,FBgn0015283,FBgn0015509,FBgn0015589,FBgn0015614,FBgn0020369,FBgn0020496,FBgn0020497,FBgn0023518,FBgn0025641,FBgn0026192,FBgn0026597,FBgn0027342,FBg…	R-DME-195721	NA	NA	NA
Upregulated	Kegg-Reactome	Pathway	GPCR downstream signalling	2.24981E-06	FBgn0000084,FBgn0000253,FBgn0000273,FBgn0000384,FBgn0001104,FBgn0001105,FBgn0001123,FBgn0001965,FBgn0003041,FBgn0003093,FBgn0003205,FBgn0004435,FBgn0004638,FBgn0004921,FBgn0010051,FBgn0010341,FBgn0010379,FBgn0014020,FBgn0015279,FBgn0015803,FBgn0020278,FBgn0020386,FBgn0020930,FBgn0023172,FBgn0023388,FBgn0023416,FBgn0024150,FBgn0025741,FBgn0025836,FBgn0033438,FBgn0034419,FBgn0035049,FBgn0036742,FBg…	R-DME-388396	NA	NA	NA
Upregulated	Kegg-Reactome	Pathway	Post-translational protein modification	2.66101E-06	FBgn0000042,FBgn0000253,FBgn0000339,FBgn0001108,FBgn0001247,FBgn0002521,FBgn0003042,FBgn0003330,FBgn0003334,FBgn0003654,FBgn0003884,FBgn0003888,FBgn0003890,FBgn0004436,FBgn0004509,FBgn0005632,FBgn0010288,FBgn0010348,FBgn0010622,FBgn0011217,FBgn0011327,FBgn0011570,FBgn0011708,FBgn0011745,FBgn0011747,FBgn0014009,FBgn0014010,FBgn0014020,FBgn0015240,FBgn0015283,FBgn0015320,FBgn0015509,FBgn0015589,FBg…	R-DME-597592	NA	NA	NA
Upregulated	Kegg-Reactome	Pathway	Asparagine N-linked glycosylation	3.78174E-06	FBgn0000339,FBgn0001108,FBgn0003654,FBgn0003884,FBgn0003888,FBgn0003890,FBgn0010348,FBgn0010622,FBgn0011570,FBgn0011708,FBgn0011745,FBgn0011747,FBgn0015622,FBgn0021825,FBgn0024689,FBgn0025724,FBgn0025725,FBgn0026616,FBgn0026634,FBgn0026777,FBgn0027496,FBgn0027538,FBgn0028552,FBgn0028968,FBgn0028969,FBgn0028984,FBgn0029801,FBgn0030276,FBgn0030683,FBgn0031050,FBgn0031536,FBgn0032014,FBgn0032234,FBg…	R-DME-446203	NA	NA	NA
Upregulated	Kegg-Reactome	Pathway	Rab regulation of trafficking	3.86418E-06	FBgn0004868,FBgn0005198,FBgn0010379,FBgn0013750,FBgn0014010,FBgn0015789,FBgn0015791,FBgn0015795,FBgn0015797,FBgn0016701,FBgn0020238,FBgn0020620,FBgn0025802,FBgn0025864,FBgn0026378,FBgn0027505,FBgn0027561,FBgn0029959,FBgn0030141,FBgn0031090,FBgn0031460,FBgn0031640,FBgn0032204,FBgn0033973,FBgn0034009,FBgn0035470,FBgn0035879,FBgn0035916,FBgn0037022,FBgn0038303,FBgn0052672,FBgn0260655,FBgn0260860,FBg…	R-DME-9007101	NA	NA	NA
Upregulated	Kegg-Reactome	Pathway	Clathrin-mediated endocytosis	6.16233E-06	FBgn0000042,FBgn0000319,FBgn0000414,FBgn0000499,FBgn0001961,FBgn0003392,FBgn0004638,FBgn0010380,FBgn0011742,FBgn0013750,FBgn0014010,FBgn0015772,FBgn0020224,FBgn0020304,FBgn0023388,FBgn0023508,FBgn0025865,FBgn0027055,FBgn0027342,FBgn0027363,FBgn0028582,FBgn0030286,FBgn0030791,FBgn0031057,FBgn0031450,FBgn0032026,FBgn0032341,FBgn0032725,FBgn0032859,FBgn0034691,FBgn0035060,FBgn0035533,FBgn0036309,FBg…	R-DME-8856828	NA	NA	NA
Upregulated	Kegg-Reactome	Pathway	Signaling by GPCR	7.38948E-06	FBgn0000084,FBgn0000253,FBgn0000273,FBgn0000384,FBgn0001104,FBgn0001105,FBgn0001123,FBgn0001965,FBgn0003041,FBgn0003093,FBgn0003205,FBgn0004435,FBgn0004638,FBgn0004921,FBgn0010051,FBgn0010341,FBgn0010379,FBgn0014020,FBgn0015279,FBgn0015803,FBgn0020278,FBgn0020386,FBgn0020930,FBgn0023172,FBgn0023388,FBgn0023416,FBgn0024150,FBgn0025741,FBgn0025836,FBgn0033438,FBgn0034419,FBgn0035049,FBgn0036742,FBg…	R-DME-372790	NA	NA	NA
Upregulated	Kegg-Reactome	Pathway	Intra-Golgi traffic	1.03551E-05	FBgn0010348,FBgn0011708,FBgn0015797,FBgn0024689,FBgn0026634,FBgn0028552,FBgn0029959,FBgn0031106,FBgn0031536,FBgn0031882,FBgn0032258,FBgn0033401,FBgn0034913,FBgn0037084,FBgn0037998,FBgn0044871,FBgn0051040,FBgn0086779,FBgn0250791,FBgn0260856,FBgn0260858,FBgn0260862,FBgn0261049,FBgn0266464	R-DME-6811438	NA	NA	NA
Upregulated	Kegg-Reactome	Pathway	Chaperonin-mediated protein folding	2.40152E-05	FBgn0000259,FBgn0001105,FBgn0003676,FBgn0004435,FBgn0004921,FBgn0010621,FBgn0015019,FBgn0027329,FBgn0030086,FBgn0032444,FBgn0036519,FBgn0037632,FBgn0264492,FBgn0267252,FBgn0284436	R-DME-390466	NA	NA	NA
Upregulated	Kegg-Reactome	Pathway	Protein folding	2.40152E-05	FBgn0000259,FBgn0001105,FBgn0003676,FBgn0004435,FBgn0004921,FBgn0010621,FBgn0015019,FBgn0027329,FBgn0030086,FBgn0032444,FBgn0036519,FBgn0037632,FBgn0264492,FBgn0267252,FBgn0284436	R-DME-391251	NA	NA	NA
Upregulated	Kegg-Reactome	Pathway	Cooperation of PDCL (PhLP1) and TRiC/CCT in G-protein beta folding	2.40152E-05	FBgn0000259,FBgn0001105,FBgn0003676,FBgn0004435,FBgn0004921,FBgn0010621,FBgn0015019,FBgn0027329,FBgn0030086,FBgn0032444,FBgn0036519,FBgn0037632,FBgn0264492,FBgn0267252,FBgn0284436	R-DME-6814122	NA	NA	NA
Upregulated	Kegg-Reactome	Pathway	Innate Immune System	5.78137E-05	FBgn0000017,FBgn0000042,FBgn0000084,FBgn0000229,FBgn0000253,FBgn0000259,FBgn0000273,FBgn0000416,FBgn0001250,FBgn0001291,FBgn0001297,FBgn0001624,FBgn0001941,FBgn0001961,FBgn0001965,FBgn0003079,FBgn0003093,FBgn0003205,FBgn0003256,FBgn0003416,FBgn0003888,FBgn0003890,FBgn0004177,FBgn0004397,FBgn0004636,FBgn0004638,FBgn0004648,FBgn0004657,FBgn0004868,FBgn0010333,FBgn0010341,FBgn0010395,FBgn0010406,FBg…	R-DME-168249	NA	NA	NA
Upregulated	Kegg-Reactome	Pathway	Golgi Associated Vesicle Biogenesis	0.000109977	FBgn0000319,FBgn0003392,FBgn0010348,FBgn0010380,FBgn0023508,FBgn0024833,FBgn0030089,FBgn0030791,FBgn0031534,FBgn0031600,FBgn0032005,FBgn0036309,FBgn0037074,FBgn0037218,FBgn0038659,FBgn0039132,FBgn0040206,FBgn0086372,FBgn0266186	R-DME-432722	NA	NA	NA
Upregulated	Kegg-Reactome	Pathway	Platelet activation, signaling and aggregation	0.000168038	FBgn0000084,FBgn0000253,FBgn0000384,FBgn0000416,FBgn0001104,FBgn0001105,FBgn0001250,FBgn0003079,FBgn0003093,FBgn0003256,FBgn0003416,FBgn0004397,FBgn0004435,FBgn0004574,FBgn0004636,FBgn0004657,FBgn0004907,FBgn0004921,FBgn0010051,FBgn0010333,FBgn0010341,FBgn0010379,FBgn0010395,FBgn0011573,FBgn0014020,FBgn0014141,FBgn0015279,FBgn0015296,FBgn0015765,FBgn0020386,FBgn0020930,FBgn0028984,FBgn0032026,FBg…	R-DME-76002	NA	NA	NA
Upregulated	Kegg-Reactome	Pathway	Developmental Biology	0.000266274	FBgn0000017,FBgn0000229,FBgn0000319,FBgn0000414,FBgn0000723,FBgn0001965,FBgn0003205,FBgn0003256,FBgn0003371,FBgn0003392,FBgn0003514,FBgn0003969,FBgn0004638,FBgn0010215,FBgn0010238,FBgn0010269,FBgn0010333,FBgn0010341,FBgn0010379,FBgn0010380,FBgn0011656,FBgn0011661,FBgn0014020,FBgn0015765,FBgn0015803,FBgn0016059,FBgn0021764,FBgn0023172,FBgn0024187,FBgn0025741,FBgn0025800,FBgn0032264,FBgn0033539,FBg…	R-DME-1266738	NA	NA	NA
Upregulated	Kegg-Reactome	Pathway	trans-Golgi Network Vesicle Budding	0.000331642	FBgn0000319,FBgn0003392,FBgn0010348,FBgn0010380,FBgn0011288,FBgn0023508,FBgn0024833,FBgn0030089,FBgn0030791,FBgn0031450,FBgn0031534,FBgn0031600,FBgn0032005,FBgn0036309,FBgn0037074,FBgn0037218,FBgn0038659,FBgn0039132,FBgn0039402,FBgn0040206,FBgn0086372,FBgn0264560,FBgn0266186,FBgn0266720	R-DME-199992	NA	NA	NA
Upregulated	Kegg-Reactome	Pathway	RAB GEFs exchange GTP for GDP on RABs	0.000345885	FBgn0004868,FBgn0010379,FBgn0015789,FBgn0015791,FBgn0015795,FBgn0020238,FBgn0025802,FBgn0025864,FBgn0026378,FBgn0027505,FBgn0027561,FBgn0029959,FBgn0031090,FBgn0031460,FBgn0031640,FBgn0032204,FBgn0033973,FBgn0035470,FBgn0037022,FBgn0038303,FBgn0260655,FBgn0260860,FBgn0260861,FBgn0260945,FBgn0261787,FBgn0262518,FBgn0266724,FBgn0285937,FBgn0286567	R-DME-8876198	NA	NA	NA
Upregulated	Kegg-Reactome	Pathway	Phosphorylation of PER and TIM	0.000905155	FBgn0000259,FBgn0002413,FBgn0003079,FBgn0003205,FBgn0003371,FBgn0004177,FBgn0004889,FBgn0010269,FBgn0015024,FBgn0015589,FBgn0020238,FBgn0026597,FBgn0050476,FBgn0260439,FBgn0260934,FBgn0264492,FBgn0264959	R-DME-432553	NA	NA	NA
Upregulated	Kegg-Reactome	Pathway	RHO GTPase Effectors	0.001147973	FBgn0000017,FBgn0000042,FBgn0000499,FBgn0000711,FBgn0001624,FBgn0001961,FBgn0003256,FBgn0003514,FBgn0004687,FBgn0004828,FBgn0004907,FBgn0005536,FBgn0010333,FBgn0010341,FBgn0011742,FBgn0011771,FBgn0014020,FBgn0014141,FBgn0020238,FBgn0020386,FBgn0020621,FBgn0023081,FBgn0025641,FBgn0026374,FBgn0032859,FBgn0038320,FBgn0038369,FBgn0041781,FBgn0052296,FBgn0061198,FBgn0260935,FBgn0262716,FBgn0262733,FBg…	R-DME-195258	NA	NA	NA
Upregulated	Kegg-Reactome	Pathway	MAPK family signaling cascades	0.001292075	FBgn0000042,FBgn0000253,FBgn0000273,FBgn0001250,FBgn0001965,FBgn0003079,FBgn0003205,FBgn0003256,FBgn0004397,FBgn0004636,FBgn0004638,FBgn0004657,FBgn0004907,FBgn0004908,FBgn0005777,FBgn0010238,FBgn0010269,FBgn0010333,FBgn0010341,FBgn0010395,FBgn0013987,FBgn0015279,FBgn0015296,FBgn0015765,FBgn0016641,FBgn0029121,FBgn0030018,FBgn0031633,FBgn0032042,FBgn0032059,FBgn0032642,FBgn0034230,FBgn0036336,FBg…	R-DME-5683057	NA	NA	NA
Upregulated	Kegg-Reactome	Pathway	Macroautophagy	0.001556684	FBgn0000173,FBgn0000259,FBgn0003231,FBgn0003654,FBgn0005198,FBgn0021796,FBgn0023517,FBgn0026090,FBgn0030276,FBgn0030735,FBgn0031298,FBgn0032026,FBgn0032200,FBgn0032499,FBgn0032642,FBgn0032935,FBgn0033272,FBgn0034744,FBgn0035589,FBgn0035601,FBgn0036255,FBgn0036932,FBgn0037231,FBgn0037647,FBgn0037648,FBgn0038325,FBgn0039402,FBgn0039636,FBgn0039705,FBgn0040010,FBgn0041191,FBgn0052672,FBgn0086558,FBg…	R-DME-1632852	NA	NA	NA
Upregulated	Kegg-Reactome	Pathway	Autophagy	0.001556684	FBgn0000173,FBgn0000259,FBgn0003231,FBgn0003654,FBgn0005198,FBgn0021796,FBgn0023517,FBgn0026090,FBgn0030276,FBgn0030735,FBgn0031298,FBgn0032026,FBgn0032200,FBgn0032499,FBgn0032642,FBgn0032935,FBgn0033272,FBgn0034744,FBgn0035589,FBgn0035601,FBgn0036255,FBgn0036932,FBgn0037231,FBgn0037647,FBgn0037648,FBgn0038325,FBgn0039402,FBgn0039636,FBgn0039705,FBgn0040010,FBgn0041191,FBgn0052672,FBgn0086558,FBg…	R-DME-9612973	NA	NA	NA
Upregulated	Kegg-Reactome	Pathway	CDC42 GTPase cycle	0.002098307	FBgn0000384,FBgn0003041,FBgn0010341,FBgn0015803,FBgn0023172,FBgn0023388,FBgn0025836,FBgn0026056,FBgn0029778,FBgn0030685,FBgn0031216,FBgn0032821,FBgn0036257,FBgn0036518,FBgn0036921,FBgn0038747,FBgn0038853,FBgn0039994,FBgn0050115,FBgn0261461,FBgn0261547,FBgn0264707,FBgn0265082,FBgn0285955	R-DME-9013148	NA	NA	NA
Upregulated	Kegg-Reactome	Pathway	Signaling by NTRKs	0.002109234	FBgn0000319,FBgn0001965,FBgn0003079,FBgn0003205,FBgn0003256,FBgn0004177,FBgn0004636,FBgn0004638,FBgn0004907,FBgn0010269,FBgn0010380,FBgn0013987,FBgn0014020,FBgn0015279,FBgn0015296,FBgn0015765,FBgn0038659,FBgn0042693,FBgn0043012,FBgn0260439,FBgn0263351,FBgn0264855,FBgn0265784	R-DME-166520	NA	NA	NA
Upregulated	Kegg-Reactome	Pathway	Signaling by NTRK1 (TRKA)	0.002109234	FBgn0000319,FBgn0001965,FBgn0003079,FBgn0003205,FBgn0003256,FBgn0004177,FBgn0004636,FBgn0004638,FBgn0004907,FBgn0010269,FBgn0010380,FBgn0013987,FBgn0014020,FBgn0015279,FBgn0015296,FBgn0015765,FBgn0038659,FBgn0042693,FBgn0043012,FBgn0260439,FBgn0263351,FBgn0264855,FBgn0265784	R-DME-187037	NA	NA	NA
Upregulated	Kegg-Reactome	Pathway	Regulation of actin dynamics for phagocytic cup formation	0.003389822	FBgn0000017,FBgn0000042,FBgn0001961,FBgn0003256,FBgn0010333,FBgn0010341,FBgn0011742,FBgn0011771,FBgn0032859,FBgn0038320,FBgn0038369,FBgn0041781,FBgn0061198,FBgn0262716,FBgn0267698,FBgn0283712,FBgn0284255	R-DME-2029482	NA	NA	NA
Upregulated	Kegg-Reactome	Pathway	Adaptive Immune System	0.00376366	FBgn0000173,FBgn0000253,FBgn0000273,FBgn0001250,FBgn0003079,FBgn0003416,FBgn0003557,FBgn0004395,FBgn0004436,FBgn0004636,FBgn0004638,FBgn0004657,FBgn0004907,FBgn0010051,FBgn0010333,FBgn0010341,FBgn0010379,FBgn0010395,FBgn0011217,FBgn0011230,FBgn0011826,FBgn0012058,FBgn0015279,FBgn0015283,FBgn0015320,FBgn0015509,FBgn0015614,FBgn0020224,FBgn0020369,FBgn0020386,FBgn0021796,FBgn0023143,FBgn0025781,FBg…	R-DME-1280218	NA	NA	NA
Upregulated	Kegg-Reactome	Pathway	Signaling by Receptor Tyrosine Kinases	0.004616965	FBgn0000253,FBgn0000319,FBgn0001965,FBgn0003079,FBgn0003093,FBgn0003205,FBgn0003256,FBgn0003416,FBgn0003557,FBgn0003969,FBgn0004177,FBgn0004509,FBgn0004636,FBgn0004638,FBgn0004907,FBgn0005649,FBgn0010215,FBgn0010269,FBgn0010333,FBgn0010341,FBgn0010379,FBgn0010380,FBgn0011573,FBgn0011771,FBgn0013987,FBgn0014020,FBgn0015279,FBgn0015296,FBgn0015765,FBgn0015803,FBgn0016794,FBgn0020224,FBgn0020386,FBg…	R-DME-9006934	NA	NA	NA
Upregulated	Kegg-Reactome	Pathway	RHO GTPases Activate WASPs and WAVEs	0.004889015	FBgn0000017,FBgn0000042,FBgn0001961,FBgn0003256,FBgn0010333,FBgn0011742,FBgn0011771,FBgn0032859,FBgn0038320,FBgn0038369,FBgn0041781,FBgn0061198,FBgn0262716,FBgn0284255	R-DME-5663213	NA	NA	NA
Upregulated	Kegg-Reactome	Pathway	RAB geranylgeranylation	0.004914896	FBgn0014009,FBgn0014010,FBgn0015789,FBgn0015790,FBgn0015791,FBgn0015793,FBgn0015795,FBgn0015797,FBgn0016701,FBgn0024734,FBgn0026378,FBgn0028970,FBgn0029959,FBgn0030391,FBgn0031090,FBgn0031460,FBgn0031882,FBgn0037293,FBgn0262518,FBgn0285937	R-DME-8873719	NA	NA	NA
Upregulated	Kegg-Reactome	Pathway	Axon guidance	0.004991652	FBgn0000017,FBgn0000229,FBgn0000319,FBgn0000414,FBgn0000723,FBgn0001965,FBgn0003205,FBgn0003256,FBgn0003371,FBgn0003392,FBgn0003514,FBgn0003969,FBgn0004638,FBgn0010238,FBgn0010269,FBgn0010333,FBgn0010341,FBgn0010380,FBgn0011661,FBgn0014020,FBgn0015765,FBgn0015803,FBgn0016059,FBgn0021764,FBgn0023172,FBgn0025741,FBgn0033539,FBgn0033916,FBgn0037240,FBgn0038659,FBgn0040324,FBgn0040388,FBgn0043012,FBg…	R-DME-422475	NA	NA	NA
Upregulated	Kegg-Reactome	Pathway	Nervous system development	0.004991652	FBgn0000017,FBgn0000229,FBgn0000319,FBgn0000414,FBgn0000723,FBgn0001965,FBgn0003205,FBgn0003256,FBgn0003371,FBgn0003392,FBgn0003514,FBgn0003969,FBgn0004638,FBgn0010238,FBgn0010269,FBgn0010333,FBgn0010341,FBgn0010380,FBgn0011661,FBgn0014020,FBgn0015765,FBgn0015803,FBgn0016059,FBgn0021764,FBgn0023172,FBgn0025741,FBgn0033539,FBgn0033916,FBgn0037240,FBgn0038659,FBgn0040324,FBgn0040388,FBgn0043012,FBg…	R-DME-9675108	NA	NA	NA
Upregulated	Kegg-Reactome	Pathway	Golgi-to-ER retrograde transport	0.006539222	FBgn0000183,FBgn0001108,FBgn0001308,FBgn0003654,FBgn0003884,FBgn0003888,FBgn0003890,FBgn0004380,FBgn0004381,FBgn0004387,FBgn0010235,FBgn0010348,FBgn0010622,FBgn0011570,FBgn0011745,FBgn0015754,FBgn0015797,FBgn0021825,FBgn0025724,FBgn0025725,FBgn0025809,FBgn0027496,FBgn0027505,FBgn0028421,FBgn0028552,FBgn0028968,FBgn0028969,FBgn0030268,FBgn0030276,FBgn0031050,FBgn0032243,FBgn0033206,FBgn0034577,FBg…	R-DME-8856688	NA	NA	NA
Upregulated	Kegg-Reactome	Pathway	FCERI mediated MAPK activation	0.008115834	FBgn0000229,FBgn0001291,FBgn0001297,FBgn0001965,FBgn0003205,FBgn0003256,FBgn0003416,FBgn0004638,FBgn0010333,FBgn0015296,FBgn0024326,FBgn0267698	R-DME-2871796	NA	NA	NA
Upregulated	Kegg-Reactome	Pathway	VxPx cargo-targeting to cilium	0.008115834	FBgn0013718,FBgn0015790,FBgn0050372,FBgn0262518,FBgn0266667,FBgn0266668,FBgn0266669,FBgn0266670,FBgn0266671,FBgn0266672,FBgn0266673,FBgn0266674	R-DME-5620916	NA	NA	NA
Upregulated	Kegg-Reactome	Pathway	Circadian Clock pathway	0.009649272	FBgn0000259,FBgn0000711,FBgn0002413,FBgn0003079,FBgn0003134,FBgn0003205,FBgn0003371,FBgn0003943,FBgn0004103,FBgn0004177,FBgn0004889,FBgn0010269,FBgn0011327,FBgn0015024,FBgn0015283,FBgn0015589,FBgn0016076,FBgn0020238,FBgn0020369,FBgn0026597,FBgn0027492,FBgn0028684,FBgn0028685,FBgn0028686,FBgn0028688,FBgn0028689,FBgn0028690,FBgn0028691,FBgn0032216,FBgn0050476,FBgn0259938,FBgn0260439,FBgn0260934,FBg…	R-DME-432626	NA	NA	NA
Upregulated	Kegg-Reactome	Pathway	PI Metabolism	0.012029826	FBgn0004373,FBgn0010348,FBgn0015279,FBgn0023508,FBgn0025742,FBgn0025802,FBgn0026379,FBgn0028497,FBgn0030582,FBgn0030735,FBgn0030761,FBgn0034691,FBgn0034894,FBgn0036058,FBgn0037339,FBgn0038432,FBgn0038890,FBgn0039924,FBgn0259166,FBgn0260935,FBgn0267350	R-DME-1483255	NA	NA	NA
Upregulated	Kegg-Reactome	Pathway	Fcgamma receptor (FCGR) dependent phagocytosis	0.012143647	FBgn0000017,FBgn0000042,FBgn0001961,FBgn0003093,FBgn0003256,FBgn0010333,FBgn0010341,FBgn0011742,FBgn0011771,FBgn0032859,FBgn0036053,FBgn0038320,FBgn0038369,FBgn0041781,FBgn0061198,FBgn0262716,FBgn0267698,FBgn0283712,FBgn0284255	R-DME-2029480	NA	NA	NA
Upregulated	Kegg-Reactome	Pathway	Retrograde transport at the Trans-Golgi-Network	0.019811709	FBgn0000115,FBgn0028552,FBgn0029912,FBgn0031106,FBgn0034854,FBgn0037084,FBgn0037881,FBgn0037884,FBgn0037979,FBgn0039505,FBgn0086757,FBgn0250791,FBgn0260862,FBgn0266464	R-DME-6811440	NA	NA	NA
Upregulated	Kegg-Reactome	Pathway	RAF/MAP kinase cascade	0.022581243	FBgn0000042,FBgn0000253,FBgn0001250,FBgn0001965,FBgn0003079,FBgn0003205,FBgn0003256,FBgn0004397,FBgn0004636,FBgn0004638,FBgn0004657,FBgn0004907,FBgn0004908,FBgn0005777,FBgn0010238,FBgn0010269,FBgn0010395,FBgn0015279,FBgn0015296,FBgn0015765,FBgn0016641,FBgn0029121,FBgn0030018,FBgn0031633,FBgn0032042,FBgn0032059,FBgn0032642,FBgn0034230,FBgn0036336,FBgn0036929,FBgn0038424,FBgn0040206,FBgn0086558,FBg…	R-DME-5673001	NA	NA	NA
Upregulated	Kegg-Reactome	Pathway	SNARE interactions in vesicular transport	0.024292386	FBgn0011288,FBgn0011708,FBgn0031106,FBgn0034913,FBgn0035965,FBgn0036643,FBgn0037084,FBgn0044871,FBgn0260856,FBgn0260857,FBgn0260858,FBgn0260862,FBgn0266186,FBgn0266720,FBgn0267849	4130	NA	NA	NA
Upregulated	Kegg-Reactome	Pathway	COPI-independent Golgi-to-ER retrograde traffic	0.02660337	FBgn0000183,FBgn0001108,FBgn0003654,FBgn0003884,FBgn0003888,FBgn0003890,FBgn0010622,FBgn0011570,FBgn0011745,FBgn0015754,FBgn0015797,FBgn0021825,FBgn0025809,FBgn0027505,FBgn0030276,FBgn0031050,FBgn0033206,FBgn0034577,FBgn0036053,FBgn0040228,FBgn0261797	R-DME-6811436	NA	NA	NA
Upregulated	Kegg-Reactome	Pathway	Synthesis of active ubiquitin: roles of E1 and E2 enzymes	0.027367202	FBgn0004436,FBgn0005632,FBgn0010288,FBgn0011217,FBgn0015320,FBgn0023143,FBgn0026316,FBgn0029996,FBgn0030366,FBgn0030863,FBgn0033544,FBgn0035402,FBgn0036516,FBgn0058045,FBgn0086558,FBgn0264848	R-DME-8866652	NA	NA	NA
Upregulated	Kegg-Reactome	Pathway	MAP2K and MAPK activation	0.02909031	FBgn0000042,FBgn0001250,FBgn0003079,FBgn0003205,FBgn0003256,FBgn0004397,FBgn0004636,FBgn0004657,FBgn0004907,FBgn0010269,FBgn0010395,FBgn0032642,FBgn0036929,FBgn0040206,FBgn0260442,FBgn0262081,FBgn0262733	R-DME-5674135	NA	NA	NA
Upregulated	Kegg-Reactome	Pathway	MAPK1/MAPK3 signaling	0.034340849	FBgn0000042,FBgn0000253,FBgn0001250,FBgn0001965,FBgn0003079,FBgn0003205,FBgn0003256,FBgn0004397,FBgn0004636,FBgn0004638,FBgn0004657,FBgn0004907,FBgn0004908,FBgn0005777,FBgn0010238,FBgn0010269,FBgn0010395,FBgn0015279,FBgn0015296,FBgn0015765,FBgn0016641,FBgn0029121,FBgn0030018,FBgn0031633,FBgn0032042,FBgn0032059,FBgn0032642,FBgn0034230,FBgn0036336,FBgn0036929,FBgn0038424,FBgn0040206,FBgn0086558,FBg…	R-DME-5684996	NA	NA	NA
Upregulated	Kegg-Reactome	Pathway	Cargo recognition for clathrin-mediated endocytosis	0.036467452	FBgn0000319,FBgn0000414,FBgn0000499,FBgn0004638,FBgn0010380,FBgn0015772,FBgn0020224,FBgn0020304,FBgn0023388,FBgn0027055,FBgn0027342,FBgn0027363,FBgn0028582,FBgn0030791,FBgn0031057,FBgn0031450,FBgn0032026,FBgn0032341,FBgn0032725,FBgn0035060,FBgn0037702,FBgn0038659,FBgn0040206,FBgn0043012,FBgn0046687,FBgn0086372,FBgn0086558,FBgn0259734,FBgn0261260,FBgn0263351,FBgn0264855,FBgn0266186	R-DME-8856825	NA	NA	NA
Upregulated	Kegg-Reactome	Pathway	Intracellular signaling by second messengers	0.037914803	FBgn0000253,FBgn0000259,FBgn0000273,FBgn0003042,FBgn0003093,FBgn0003330,FBgn0003334,FBgn0003557,FBgn0004638,FBgn0005198,FBgn0010379,FBgn0015279,FBgn0015283,FBgn0016794,FBgn0020369,FBgn0020381,FBgn0020386,FBgn0021796,FBgn0023416,FBgn0024150,FBgn0026090,FBgn0026379,FBgn0027052,FBgn0027508,FBgn0028684,FBgn0028685,FBgn0028686,FBgn0028688,FBgn0028689,FBgn0028690,FBgn0028691,FBgn0029152,FBgn0030366,FBg…	R-DME-9006925	NA	NA	NA
Upregulated	Kegg-Reactome	Pathway	Cargo trafficking to the periciliary membrane	0.040651194	FBgn0013718,FBgn0015790,FBgn0050372,FBgn0262518,FBgn0266667,FBgn0266668,FBgn0266669,FBgn0266670,FBgn0266671,FBgn0266672,FBgn0266673,FBgn0266674	R-DME-5620920	NA	NA	NA
Upregulated	Interpro	Protein domain	PH-like domain superfamily	6.77E-09	FBgn0000414,FBgn0001965,FBgn0003041,FBgn0003392,FBgn0003416,FBgn0003969,FBgn0004133,FBgn0004583,FBgn0010379,FBgn0010434,FBgn0011661,FBgn0015269,FBgn0015296,FBgn0015803,FBgn0016794,FBgn0020278,FBgn0020386,FBgn0020440,FBgn0020767,FBgn0023081,FBgn0023172,FBgn0024273,FBgn0024277,FBgn0025742,FBgn0025777,FBgn0025802,FBgn0026179,FBgn0027569,FBgn0028497,FBgn0028509,FBgn0028717,FBgn0029095,FBgn0030685,FBg…	IPR011993	NA	NA	NA
Upregulated	Interpro	Protein domain	Protein kinase domain	7.95576E-05	FBgn0000017,FBgn0000229,FBgn0000273,FBgn0000723,FBgn0002413,FBgn0003079,FBgn0003093,FBgn0003256,FBgn0003317,FBgn0003371,FBgn0003744,FBgn0005640,FBgn0010269,FBgn0010303,FBgn0010379,FBgn0010909,FBgn0011300,FBgn0011739,FBgn0011817,FBgn0013759,FBgn0013987,FBgn0015024,FBgn0015295,FBgn0015765,FBgn0015772,FBgn0016930,FBgn0019990,FBgn0020386,FBgn0020440,FBgn0020621,FBgn0023081,FBgn0024326,FBgn0024329,FBg…	IPR000719	NA	NA	NA
Upregulated	Interpro	Protein domain	Small GTPase	0.000251037	FBgn0003205,FBgn0003206,FBgn0004636,FBgn0010333,FBgn0010341,FBgn0014009,FBgn0014010,FBgn0014020,FBgn0014380,FBgn0015286,FBgn0015789,FBgn0015790,FBgn0015791,FBgn0015793,FBgn0015795,FBgn0015797,FBgn0016701,FBgn0020255,FBgn0028509,FBgn0029959,FBgn0030391,FBgn0031090,FBgn0031882,FBgn0039140,FBgn0039532,FBgn0041191,FBgn0260658,FBgn0262518,FBgn0265605,FBgn0283666,FBgn0285937	IPR001806	NA	NA	NA
Upregulated	Interpro	Protein domain	Protein kinase, ATP binding site	0.001449484	FBgn0000017,FBgn0000273,FBgn0000723,FBgn0002413,FBgn0003079,FBgn0003093,FBgn0003256,FBgn0003317,FBgn0003371,FBgn0003744,FBgn0005640,FBgn0010269,FBgn0010303,FBgn0010379,FBgn0010909,FBgn0011300,FBgn0011739,FBgn0011817,FBgn0013987,FBgn0015024,FBgn0015295,FBgn0015765,FBgn0016930,FBgn0019990,FBgn0020386,FBgn0020621,FBgn0023081,FBgn0024326,FBgn0024329,FBgn0026323,FBgn0028360,FBgn0028484,FBgn0031030,FBg…	IPR017441	NA	NA	NA
Upregulated	Interpro	Protein domain	Ankyrin repeat	0.003759075	FBgn0005536,FBgn0011747,FBgn0015295,FBgn0027508,FBgn0028343,FBgn0028427,FBgn0028509,FBgn0029689,FBgn0032208,FBgn0033539,FBgn0034008,FBgn0034304,FBgn0034418,FBgn0036052,FBgn0036053,FBgn0036302,FBgn0036814,FBgn0038488,FBgn0038816,FBgn0039056,FBgn0039075,FBgn0039249,FBgn0039590,FBgn0039955,FBgn0043884,FBgn0050372,FBgn0051715,FBgn0052343,FBgn0060296,FBgn0086442,FBgn0259824,FBgn0261625,FBgn0263601,FBg…	IPR002110	NA	NA	NA
Upregulated	Interpro	Protein domain	Pleckstrin homology domain	0.003923697	FBgn0001965,FBgn0003392,FBgn0003416,FBgn0003969,FBgn0004133,FBgn0010379,FBgn0015803,FBgn0016794,FBgn0023081,FBgn0023172,FBgn0024277,FBgn0025802,FBgn0025836,FBgn0027569,FBgn0028509,FBgn0028717,FBgn0030685,FBgn0031768,FBgn0032409,FBgn0033463,FBgn0034158,FBgn0035498,FBgn0036688,FBgn0037949,FBgn0039056,FBgn0050115,FBgn0050372,FBgn0051158,FBgn0053653,FBgn0086779,FBgn0259166,FBgn0260748,FBgn0260798,FBg…	IPR001849	NA	NA	NA
Upregulated	Interpro	Protein domain	Ankyrin repeat-containing domain superfamily	0.00704262	FBgn0005536,FBgn0011747,FBgn0015295,FBgn0027508,FBgn0028343,FBgn0028427,FBgn0028509,FBgn0029689,FBgn0032208,FBgn0033539,FBgn0034008,FBgn0034304,FBgn0034418,FBgn0036052,FBgn0036053,FBgn0036302,FBgn0036814,FBgn0038488,FBgn0038816,FBgn0039056,FBgn0039075,FBgn0039249,FBgn0039590,FBgn0039955,FBgn0043884,FBgn0050372,FBgn0051715,FBgn0052343,FBgn0060296,FBgn0086442,FBgn0259824,FBgn0261625,FBgn0263601,FBg…	IPR036770	NA	NA	NA
Upregulated	Interpro	Protein domain	Armadillo-like helical	0.008590514	FBgn0001087,FBgn0005198,FBgn0010380,FBgn0010812,FBgn0011674,FBgn0015477,FBgn0015589,FBgn0017572,FBgn0020497,FBgn0021760,FBgn0021796,FBgn0022787,FBgn0022960,FBgn0024889,FBgn0024921,FBgn0025621,FBgn0025641,FBgn0027338,FBgn0027492,FBgn0027507,FBgn0027509,FBgn0027948,FBgn0028292,FBgn0028421,FBgn0028538,FBgn0028968,FBgn0030089,FBgn0031047,FBgn0031456,FBgn0032208,FBgn0032699,FBgn0033698,FBgn0034315,FBg…	IPR011989	NA	NA	NA
Upregulated	Interpro	Protein domain	Protein kinase-like domain superfamily	0.040109658	FBgn0000017,FBgn0000229,FBgn0000273,FBgn0000536,FBgn0000723,FBgn0002413,FBgn0003079,FBgn0003093,FBgn0003256,FBgn0003317,FBgn0003371,FBgn0003744,FBgn0004373,FBgn0005640,FBgn0010269,FBgn0010303,FBgn0010379,FBgn0010909,FBgn0011300,FBgn0011739,FBgn0011817,FBgn0013759,FBgn0013987,FBgn0015024,FBgn0015279,FBgn0015295,FBgn0015765,FBgn0015772,FBgn0016930,FBgn0019990,FBgn0020386,FBgn0020440,FBgn0020621,FBg…	IPR011009	NA	NA	NA
Upregulated	Interpro	Protein domain	Small GTP-binding protein domain	0.047011097	FBgn0000115,FBgn0003205,FBgn0003206,FBgn0004636,FBgn0004908,FBgn0010333,FBgn0010341,FBgn0010348,FBgn0013749,FBgn0013750,FBgn0014009,FBgn0014010,FBgn0014020,FBgn0014380,FBgn0015286,FBgn0015789,FBgn0015790,FBgn0015791,FBgn0015793,FBgn0015795,FBgn0015797,FBgn0016701,FBgn0020255,FBgn0029959,FBgn0030391,FBgn0031090,FBgn0031882,FBgn0035866,FBgn0037551,FBgn0039532,FBgn0039889,FBgn0041191,FBgn0262518,FBg…	IPR005225	NA	NA	NA
