# Supplementary material for: Recognition of nonself is necessary to activate Drosophila’s immune response against an insect parasite
Source: BMC Biol. 2024 Apr 22;22:89. doi: 10.1186/s12915-024-01886-1 (PMC11034056; doi:10.1186/s12915-024-01886-1)
Supplement: Supplementary file 8 — Additional file 8: Table S4 List of primers used for qPCR. [file 12915_2024_1886_MOESM8_ESM.csv]

Primer name	Alias	Forward primer	Reverse primer
CG30002	SP246	CCTTGGATGGCGTTTCTTCAT	CTCCTTAGATCGGGGACACA
CG43124	SPH249	TGCGCTGGAGCACTCATAAA	TGCCCAAGCGAACAGTTAGT
CG34436	SPH201a	CGTGGATGGCACTGGTCTTA	CGGACGATGGCTCTCTCTTG
CG11313	cSP11	TGTTGTAACAGCGGCTCACT	TCGCCCAATCTCACAGAGAC
BomS1	BomS1	ACCGGAGAAATCCATCCAGA	CGACAGTGGAACAGCATTGG
lectin-24a	lectin-24a	GATACTGCTTCCCCACCCTG	ATCTGATCCTTGCGGGCTTC
BomS2	BomS2	GCCACAACAACCAAACCAGA	CCACATTTCCTGGATCGGGC
BomS3	BomS3	GCGGGAGTCAAGCTCAGAAT	CATTGCCAGGATTCAGGGGA
CG33461	SP239	ATCCGTGGATGGCCTTTCTG	CCGACGTCAATACAAACCATTGA
CG33462	SP240	TTCCATTGCTCTGGCACTCT	CCAGGCGAACGGTTATTAGC
Tep1	Tep1	CAATCTCGCCACGTACTCCA	CGACCAATGAGGCTTCCAGT
